# Supplementary material for: Synchronizing rock clocks in the late Cambrian
Source: Nat Commun. 2022 Apr 13;13:1990. doi: 10.1038/s41467-022-29651-4 (PMC9007955; doi:10.1038/s41467-022-29651-4)
Supplement: Supplementary file 2 — Source Data [file 41467_2022_29651_MOESM2_ESM.zip]

Archive with 6 entries (6 files):
- S4. Gamma-ray log_Albjära-1 core.xlsx
- Read me.docx
- S1a. XRF-CS data_Albjära-1 core.xlsx
- S1b. HH-XRF data_Albjära-1 core.xlsx
- S2. Merged XRF data_Albjära-1 core (used in this study).xlsx
- S3. Carbon isotopes_Albjära-1 & Gislövshammar-2 cores.xlsx
