# Supplementary material for: Synchronizing rock clocks in the late Cambrian
Source: Nat Commun. 2022 Apr 13;13:1990. doi: 10.1038/s41467-022-29651-4 (PMC9007955; doi:10.1038/s41467-022-29651-4)
Supplement: Supplementary file 2 — Source Data [file 41467_2022_29651_MOESM2_ESM.zip › S4. Gamma-ray log_Albjära-1 core.xlsx]

## Sheet: GR_Albjära-1 core
Depth (m)	Gamma ray (C/S)
135.15	1031.54
135.2	987.237
135.25	929.342
135.3	859.959
135.35	786.92
135.4	728.704
135.45	688.774
135.5	668.095
135.55	666.816
135.6	685.896
135.65	729.42
135.7	797.837
135.75	882.373
135.8	971.311
135.85	1054.61
135.9	1126.78
135.95	1181.26
136	1214.74
136.05	1221.23
136.1	1206.69
136.15	1187.85
136.2	1172.54
136.25	1153.05
136.3	1130.38
136.35	1113.72
136.4	1106.69
136.45	1103.11
136.5	1109.35
136.55	1128.76
136.6	1159.43
136.65	1204.01
136.7	1255.36
136.75	1316.15
136.8	1379.85
136.85	1428.08
136.9	1461.33
136.95	1492.52
137	1514.04
137.05	1532.44
137.1	1562
137.15	1624.88
137.2	1724.73
137.25	1865.99
137.3	2041.76
137.35	2228.23
137.4	2382.89
137.45	2466.45
137.5	2484.88
137.55	2456.63
137.6	2378.87
137.65	2247.58
137.7	2090.28
137.75	1946.79
137.8	1840.02
137.85	1755.54
137.9	1675.59
137.95	1598.72
138	1538.27
138.05	1495.07
138.1	1475
138.15	1476.33
138.2	1504.95
138.25	1574.34
138.3	1688.92
138.35	1850.56
138.4	2060.68
138.45	2286.25
138.5	2496.7
138.55	2665.71
138.6	2778.93
138.65	2820.5
138.7	2792.26
138.75	2689.89
138.8	2551.21
138.85	2424.08
138.9	2338.42
138.95	2293.15
139	2291.99
139.05	2315.06
139.1	2354.7
139.15	2398.44
139.2	2440.69
139.25	2461.1
139.3	2459.94
139.35	2435.74
139.4	2395.38
139.45	2345.69
139.5	2287.29
139.55	2219.57
139.6	2161.33
139.65	2123.56
139.7	2113.43
139.75	2133.6
139.8	2188.83
139.85	2263.33
139.9	2344.53
139.95	2410.09
140	2439.63
140.05	2433.55
140.1	2394.13
140.15	2309.33
140.2	2186.54
140.25	2031.22
140.3	1864.12
140.35	1702.96
140.4	1549.74
140.45	1411.27
140.5	1301.09
140.55	1225.67
140.6	1186.83
140.65	1176.89
140.7	1188.48
140.75	1209.94
140.8	1232.91
140.85	1258.13
140.9	1284.15
140.95	1300.27
141	1299.46
141.05	1293.35
141.1	1288.78
141.15	1284.41
141.2	1264.27
141.25	1224.46
141.3	1173.87
141.35	1118.45
141.4	1051.19
141.45	968.704
141.5	873.139
141.55	782.792
141.6	709.938
141.65	665.358
141.7	668.104
141.75	724.007
141.8	836.598
141.85	1008.07
141.9	1232.1
141.95	1487.81
142	1733.58
142.05	1922.46
142.1	2034.65
142.15	2083.7
142.2	2075.09
142.25	2007.83
142.3	1899.78
142.35	1782.47
142.4	1680.49
142.45	1607.15
142.5	1549.7
142.55	1499.53
142.6	1454.44
142.65	1405.38
142.7	1359.76
142.75	1321.63
142.8	1290.39
142.85	1269.15
142.9	1253.34
142.95	1241.97
143	1237.5
143.05	1234.53
143.1	1236.42
143.15	1233.13
143.2	1223.33
143.25	1213.88
143.3	1204.06
143.35	1191.96
143.4	1176.43
143.45	1155.21
143.5	1136.1
143.55	1122.91
143.6	1114.03
143.65	1111.29
143.7	1121.97
143.75	1141.48
143.8	1169.38
143.85	1205.32
143.9	1236.57
143.95	1260.17
144	1277.25
144.05	1283.86
144.1	1283.65
144.15	1277.74
144.2	1264.46
144.25	1248.48
144.3	1235.44
144.35	1228.87
144.4	1226.33
144.45	1227.68
144.5	1230.85
144.55	1236.74
144.6	1249.57
144.65	1267.01
144.7	1287.61
144.75	1312.4
144.8	1335.76
144.85	1353.17
144.9	1367.56
144.95	1380.87
145	1395.37
145.05	1413.14
145.1	1434.75
145.15	1465.77
145.2	1511.79
145.25	1564.61
145.3	1612.24
145.35	1647.28
145.4	1672.84
145.45	1689.65
145.5	1694.35
145.55	1682.03
145.6	1648.68
145.65	1608.63
145.7	1561.14
145.75	1505.84
145.8	1450.25
145.85	1403.37
145.9	1368.22
145.95	1347.68
146	1339
146.05	1355.83
146.1	1386.23
146.15	1416.54
146.2	1442.88
146.25	1462.91
146.3	1485.71
146.35	1506.59
146.4	1511.65
146.45	1509.87
146.5	1505.73
146.55	1502.97
146.6	1505.38
146.65	1507.1
146.7	1504.16
146.75	1504.93
146.8	1507.66
146.85	1513.07
146.9	1524.09
146.95	1538.37
147	1556.57
147.05	1581.33
147.1	1613.97
147.15	1656.81
147.2	1712.12
147.25	1768.61
147.3	1822.14
147.35	1882.31
147.4	1945.25
147.45	2004.11
147.5	2056.39
147.55	2092.89
147.6	2111.16
147.65	2113.02
147.7	2088.03
147.75	2050.5
147.8	2010.89
147.85	1967.73
147.9	1934.45
147.95	1914.76
148	1915.15
148.05	1934.22
148.1	1967.91
148.15	2005.31
148.2	2042.38
148.25	2069.54
148.3	2085.6
148.35	2089.08
148.4	2077.94
148.45	2053.1
148.5	2013.77
148.55	1961.91
148.6	1906.99
148.65	1848.84
148.7	1787.38
148.75	1738.27
148.8	1697.06
148.85	1670.41
148.9	1666.66
148.95	1673.58
149	1689.27
149.05	1716.01
149.1	1741.91
149.15	1759.29
149.2	1764.9
149.25	1756.22
149.3	1743.17
149.35	1734.76
149.4	1732.21
149.45	1739.07
149.5	1767.21
149.55	1822.08
149.6	1901.28
149.65	1997.77
149.7	2089.96
149.75	2168.32
149.8	2242.05
149.85	2304.61
149.9	2361.57
149.95	2416.68
150	2477.36
150.05	2549.26
150.1	2621.09
150.15	2678.31
150.2	2711.66
150.25	2694.08
150.3	2628.52
150.35	2519.48
150.4	2383.77
150.45	2253.1
150.5	2137.71
150.55	2047.78
150.6	1988.55
150.65	1950.49
150.7	1923.94
150.75	1889.82
150.8	1839.12
150.85	1775.93
150.9	1701.04
150.95	1613.33
151	1510.32
151.05	1387.32
151.1	1258.9
151.15	1135.15
151.2	1018.88
151.25	924.117
151.3	874.841
151.35	889.204
151.4	974.888
151.45	1127.25
151.5	1322.6
151.55	1541.59
151.6	1758.95
151.65	1959.74
151.7	2125.17
151.75	2261.08
151.8	2362.72
151.85	2429.84
151.9	2473.26
151.95	2501.46
152	2515.7
152.05	2520.94
152.1	2507.23
152.15	2482.49
152.2	2460.41
152.25	2444.43
152.3	2428.46
152.35	2413.29
152.4	2416.14
152.45	2444.16
152.5	2492.07
152.55	2543.78
152.6	2585.9
152.65	2610.69
152.7	2630.66
152.75	2641.98
152.8	2631.21
152.85	2596.82
152.9	2551.86
152.95	2500.64
153	2454.07
153.05	2405.48
153.1	2359.57
153.15	2316.07
153.2	2275.26
153.25	2234.27
153.3	2190.21
153.35	2153.99
153.4	2121.46
153.45	2074.33
153.5	2032.69
153.55	2001.48
153.6	1976.27
153.65	1958.43
153.7	1949.79
153.75	1952.43
153.8	1968.31
153.85	1993.68
153.9	2029.77
153.95	2077.88
154	2144.37
154.05	2212.71
154.1	2273.36
154.15	2330.52
154.2	2364.65
154.25	2376.9
154.3	2366.88
154.35	2325.74
154.4	2257.85
154.45	2170.49
154.5	2055.91
154.55	1935.94
154.6	1819.28
154.65	1729.53
154.7	1696.68
154.75	1735.45
154.8	1828.24
154.85	1977.48
154.9	2158.37
154.95	2356.87
155	2535.48
155.05	2667.03
155.1	2747.82
155.15	2790.05
155.2	2789.64
155.25	2771.2
155.3	2737.37
155.35	2702.93
155.4	2686.04
155.45	2673.35
155.5	2667.06
155.55	2662.76
155.6	2649.6
155.65	2631.9
155.7	2621.48
155.75	2604.16
155.8	2589.28
155.85	2588.47
155.9	2598.7
155.95	2610.46
156	2623.13
156.05	2618.89
156.1	2603.26
156.15	2582.22
156.2	2549.46
156.25	2513.15
156.3	2484.97
156.35	2469.39
156.4	2470.04
156.45	2476.3
156.5	2473.24
156.55	2454.84
156.6	2415.52
156.65	2341.6
156.7	2225.17
156.75	2065.04
156.8	1876.67
156.85	1687.83
156.9	1525.37
156.95	1412.71
157	1372.68
157.05	1401.62
157.1	1498.75
157.15	1646.97
157.2	1817.49
157.25	1987.81
157.3	2139.85
157.35	2260.07
157.4	2358.75
157.45	2442.52
157.5	2516.03
157.55	2588.34
157.6	2657.8
157.65	2727.65
157.7	2808.5
157.75	2881.23
157.8	2944.55
157.85	3006.23
157.9	3071.64
157.95	3147.57
158	3249.18
158.05	3358.08
158.1	3460.14
158.15	3548.22
158.2	3599.89
158.25	3596.61
158.3	3529.25
158.35	3392.02
158.4	3206.05
158.45	2997
158.5	2781.49
158.55	2584.97
158.6	2411.62
158.65	2265.51
158.7	2139.32
158.75	2035.14
158.8	1953.43
158.85	1880.88
158.9	1811.45
158.95	1749.02
159	1695.25
159.05	1638.65
159.1	1572.56
159.15	1512.9
159.2	1486.58
159.25	1504.37
159.3	1572.91
159.35	1681.92
159.4	1832.61
159.45	2014.4
159.5	2192.42
159.55	2341.57
159.6	2446.3
159.65	2503.76
159.7	2526.52
159.75	2522.36
159.8	2503.13
159.85	2487.66
159.9	2490.12
159.95	2512.31
160	2549.18
160.05	2593.45
160.1	2637.91
160.15	2683.44
160.2	2740.75
160.25	2800.83
160.3	2856.8
160.35	2898.44
160.4	2913.76
160.45	2921.08
160.5	2921.42
160.55	2901.13
160.6	2856.54
160.65	2800.55
160.7	2759.3
160.75	2748.38
160.8	2758.86
160.85	2769.62
160.9	2785.36
160.95	2808.72
161	2839.2
161.05	2864.52
161.1	2882.02
161.15	2887.61
161.2	2892.55
161.25	2891.96
161.3	2888.66
161.35	2868.11
161.4	2820.94
161.45	2754.14
161.5	2675.63
161.55	2588.65
161.6	2500.9
161.65	2428.46
161.7	2379.27
161.75	2364.64
161.8	2387.57
161.85	2438.42
161.9	2510.88
161.95	2600.31
162	2686.07
162.05	2768.77
162.1	2830.9
162.15	2853.53
162.2	2843.26
162.25	2809.96
162.3	2760.01
162.35	2699.69
162.4	2627.22
162.45	2553.21
162.5	2490.8
162.55	2435.36
162.6	2386.1
162.65	2346.92
162.7	2313.18
162.75	2291.3
162.8	2283.67
162.85	2288.53
162.9	2308.53
162.95	2342.34
163	2379.71
163.05	2411.33
163.1	2435.64
163.15	2444.94
163.2	2436.99
163.25	2417.9
163.3	2396.12
163.35	2378.45
163.4	2371.28
163.45	2372.05
163.5	2398.09
163.55	2439.04
163.6	2484.43
163.65	2527.69
163.7	2561.78
163.75	2601.2
163.8	2664.88
163.85	2766.41
163.9	2919.63
163.95	3103.77
164	3274.01
164.05	3402.69
164.1	3445.69
164.15	3369.58
164.2	3157.35
164.25	2827.9
164.3	2429.22
164.35	2022.11
164.4	1645.32
164.45	1335.53
164.5	1115.93
164.55	988.522
164.6	941.133
164.65	970.794
164.7	1073.02
164.75	1256.26
164.8	1514.73
164.85	1813.04
164.9	2109.32
164.95	2374.3
165	2572.7
165.05	2699.17
165.1	2747.84
165.15	2716.24
165.2	2639.23
165.25	2545.8
165.3	2459.15
165.35	2399.44
165.4	2357.72
165.45	2319.94
165.5	2281.99
165.55	2240.65
165.6	2214.25
165.65	2199.85
165.7	2197.03
165.75	2209.94
165.8	2232.92
165.85	2271.39
165.9	2329.59
165.95	2398.96
166	2472.57
166.05	2543.26
166.1	2604.98
166.15	2662.28
166.2	2713.82
166.25	2744.05
166.3	2738.43
166.35	2694.46
166.4	2627.48
166.45	2549.01
166.5	2470.48
166.55	2401.72
166.6	2352.45
166.65	2338.99
166.7	2364.17
166.75	2404.86
166.8	2437.84
166.85	2445.57
166.9	2405.78
166.95	2320.47
167	2209.18
167.05	2091.68
167.1	1991.83
167.15	1922.11
167.2	1883.58
167.25	1890.48
167.3	1933.86
167.35	2000.87
167.4	2073.76
167.45	2138.52
167.5	2197.97
167.55	2259.55
167.6	2331.51
167.65	2417.92
167.7	2515.52
167.75	2628.98
167.8	2751.73
167.85	2869.25
167.9	2979.9
167.95	3066.64
168	3123.64
168.05	3147.33
168.1	3125.86
168.15	3067.66
168.2	2987.86
168.25	2889.57
168.3	2791.35
168.35	2703.71
168.4	2621.83
168.45	2559.51
168.5	2524.52
168.55	2518.91
168.6	2553.01
168.65	2621.12
168.7	2707.09
168.75	2810.88
168.8	2932.36
168.85	3066.26
168.9	3212.53
168.95	3356.8
169	3483.99
169.05	3609.16
169.1	3720.23
169.15	3818.9
169.2	3895.62
169.25	3951.98
169.3	3988.08
169.35	4014.17
169.4	4026.3
169.45	4019.34
169.5	4004.75
169.55	4004.04
169.6	4020.81
169.65	4048.11
169.7	4086.97
169.75	4133.51
169.8	4197.99
169.85	4254.07
169.9	4283.5
169.95	4305
170	4347.9
170.05	4401.26
170.1	4458.95
170.15	4518.57
170.2	4578.88
170.25	4649.93
170.3	4682.99
170.35	4670.63
170.4	4627.1
170.45	4544.1
170.5	4421.57
170.55	4290.4
170.6	4157.08
170.65	4028.26
170.7	3885.58
170.75	3751.84
170.8	3674.06
170.85	3658.63
170.9	3634.99
170.95	3557.76
171	3443.38
171.05	3321.93
171.1	3190.3
171.15	3046.43
171.2	2892.6
171.25	2764.02
171.3	2686.83
171.35	2656.07
171.4	2646.18
171.45	2639.93
171.5	2614.73
171.55	2566.88
171.6	2518.13
171.65	2476.62
171.7	2439.53
171.75	2418.17
171.8	2406.61
171.85	2383.16
171.9	2345.85
171.95	2291.77
172	2219.36
172.05	2131.34
172.1	2016.03
172.15	1873.51
172.2	1721.99
172.25	1585.86
172.3	1480.44
172.35	1421.34
172.4	1430.3
172.45	1516.18
172.5	1673.43
172.55	1892.79
172.6	2147.48
172.65	2404.96
172.7	2638.16
172.75	2819.03
172.8	2910.11
172.85	2921.01
172.9	2861.57
172.95	2757.25
173	2618.23
173.05	2447.2
173.1	2249.54
173.15	2054.7
173.2	1871.15
173.25	1732.36
173.3	1649.13
173.35	1624.07
173.4	1658.72
173.45	1747.33
173.5	1879
173.55	2035.32
173.6	2166.52
173.65	2242.82
173.7	2274.82
173.75	2273.05
173.8	2243.11
173.85	2206.61
173.9	2171.19
173.95	2149.34
174	2136.02
174.05	2104.43
174.1	2045.91
174.15	1962.17
174.2	1845.7
174.25	1710.86
174.3	1584.9
174.35	1498.3
174.4	1477.32
174.45	1525.89
174.5	1638.8
174.55	1804.87
174.6	1994.78
174.65	2172.25
174.7	2302.94
174.75	2382.14
174.8	2418.97
174.85	2415.39
174.9	2383.09
174.95	2338.68
175	2287.18
175.05	2231.53
175.1	2163.52
175.15	2081.17
175.2	1979.75
175.25	1849.98
175.3	1717.48
175.35	1627.36
175.4	1599.49
175.45	1629.9
175.5	1695.58
175.55	1802.35
175.6	1960.33
175.65	2123.02
175.7	2246.99
175.75	2329.99
175.8	2375.55
175.85	2396.89
175.9	2389.91
175.95	2358.05
176	2319.63
176.05	2274.64
176.1	2211.09
176.15	2141.14
176.2	2073.39
176.25	2005.17
176.3	1936.55
176.35	1874.75
176.4	1811.56
176.45	1749.76
176.5	1681.61
176.55	1610.71
176.6	1558.84
176.65	1526.73
176.7	1510.25
176.75	1523.61
176.8	1561.1
176.85	1608.52
176.9	1650.54
176.95	1674.19
177	1678.82
177.05	1664.34
177.1	1636.31
177.15	1605.06
177.2	1579.89
177.25	1560.09
177.3	1542.04
177.35	1518.07
177.4	1499.46
177.45	1481.28
177.5	1461.4
177.55	1444.43
177.6	1435.93
177.65	1440.66
177.7	1460.69
177.75	1480.58
177.8	1492.34
177.85	1501.33
177.9	1511.1
177.95	1517.52
178	1526.9
178.05	1541.24
178.1	1559.24
178.15	1586.04
178.2	1618.22
178.25	1650.33
178.3	1681.5
178.35	1709.03
178.4	1738.32
178.45	1768.69
178.5	1789.83
178.55	1800.37
178.6	1808.49
178.65	1811.93
178.7	1803.86
178.75	1780.97
178.8	1766.29
178.85	1767.26
178.9	1766.96
178.95	1760.25
179	1760.28
179.05	1772.44
179.1	1787.62
179.15	1782.2
179.2	1758.46
179.25	1736.05
179.3	1712.39
179.35	1685.71
179.4	1660.34
179.45	1632.16
179.5	1611.34
179.55	1607.58
179.6	1611.09
179.65	1633.2
179.7	1666.37
179.75	1699.61
179.8	1746.95
179.85	1799.35
179.9	1846.86
179.95	1889.18
180	1913.66
180.05	1923.05
180.1	1918.85
180.15	1892.66
180.2	1859
180.25	1815.69
180.3	1770.97
180.35	1727.88
180.4	1681.75
180.45	1641.97
180.5	1615.5
180.55	1595.98
180.6	1584.3
180.65	1583.3
180.7	1594.87
180.75	1625.91
180.8	1677.01
180.85	1728.32
180.9	1768.94
180.95	1807.12
181	1851.99
181.05	1915.18
181.1	2003.99
181.15	2102.66
181.2	2197.36
181.25	2283.61
181.3	2355.09
181.35	2404.34
181.4	2424.66
181.45	2404.46
181.5	2361.16
181.55	2328.61
181.6	2312.31
181.65	2300.88
181.7	2285.03
181.75	2254.66
181.8	2209.55
181.85	2147.4
181.9	2066.71
181.95	1982
182	1902.58
182.05	1825.58
182.1	1745.72
182.15	1665.38
182.2	1568.1
182.25	1447.28
182.3	1297.75
182.35	1133.8
182.4	973.726
182.45	840.356
182.5	750.519
182.55	724.649
182.6	762.356
182.65	849.197
182.7	967.487
182.75	1102.63
182.8	1241.93
182.85	1362.81
182.9	1459.22
182.95	1533.98
183	1586.4
183.05	1619.05
183.1	1635.65
183.15	1635.32
183.2	1634.86
183.25	1634.5
183.3	1637.91
183.35	1654.08
183.4	1688.56
183.45	1732.37
183.5	1780.98
183.55	1830.43
183.6	1870.59
183.65	1900.12
183.7	1923.62
183.75	1941.46
183.8	1958.61
183.85	1972.26
183.9	1976.38
183.95	1977.07
184	1977.05
184.05	1978.35
184.1	1977.67
184.15	1972.28
184.2	1971.16
184.25	1985.13
184.3	2007.01
184.35	2029.7
184.4	2040.36
184.45	2035.57
184.5	2026.72
184.55	2017.4
184.6	2003.93
184.65	1987.67
184.7	1962.88
184.75	1925.02
184.8	1878.02
184.85	1824.18
184.9	1767.28
184.95	1707.96
185	1649.6
185.05	1604.43
185.1	1592.63
185.15	1607.63
185.2	1636.43
185.25	1671.96
185.3	1706.66
185.35	1744.27
185.4	1775.6
185.45	1786
185.5	1786.01
185.55	1786.51
185.6	1791.9
185.65	1815.65
185.7	1844.05
185.75	1872.64
185.8	1899.14
185.85	1910.64
185.9	1897.81
185.95	1854.13
186	1773.35
186.05	1683.21
186.1	1599.2
186.15	1527.81
186.2	1475.56
186.25	1444.72
186.3	1435.45
186.35	1446.42
186.4	1475.13
186.45	1523.52
186.5	1579.75
186.55	1629.69
186.6	1668.27
186.65	1705.25
186.7	1750.63
186.75	1788.23
186.8	1805.44
186.85	1821.13
186.9	1846.21
186.95	1885.59
187	1924.11
187.05	1943.36
187.1	1950.28
187.15	1950.31
187.2	1937.42
187.25	1918.83
187.3	1891.68
187.35	1859.16
187.4	1822.88
187.45	1778.19
187.5	1721.49
187.55	1655.73
187.6	1583.56
187.65	1508.69
187.7	1432.96
187.75	1364.36
187.8	1300.7
187.85	1253.69
187.9	1221.82
187.95	1197.91
188	1186.3
188.05	1187.23
188.1	1193.29
188.15	1206.73
188.2	1223.17
188.25	1233.96
188.3	1240.38
188.35	1238.13
188.4	1228.54
188.45	1211.85
188.5	1189.89
188.55	1161.94
188.6	1137.91
188.65	1118.1
188.7	1098.09
188.75	1075.56
188.8	1049.54
188.85	1018.52
188.9	981.794
188.95	947.381
189	914.697
189.05	885.841
189.1	872.037
189.15	882.371
189.2	919.382
189.25	983.47
189.3	1060.2
189.35	1148.45
189.4	1251.49
189.45	1356.19
189.5	1449.27
189.55	1532.28
189.6	1603.6
189.65	1664.65
189.7	1716.98
189.75	1755.23
189.8	1781.31
189.85	1804.51
189.9	1827.93
189.95	1851.71
190	1873.07
190.05	1892.9
190.1	1911.95
190.15	1930.28
190.2	1947.08
190.25	1962.55
190.3	1975.15
190.35	1990.26
190.4	1998.33
190.45	2000.34
190.5	2009.53
190.55	2027.54
190.6	2031.24
190.65	2026.23
190.7	2016.97
190.75	2016.33
190.8	2027.24
190.85	2032.07
190.9	2024.5
190.95	2026.8
191	2039.03
191.05	2056.53
191.1	2074.92
191.15	2089.3
191.2	2104.32
191.25	2123.56
191.3	2137.54
191.35	2147.87
191.4	2154.6
191.45	2162.58
191.5	2177.93
191.55	2197.43
191.6	2218.54
191.65	2257.48
191.7	2313.07
191.75	2380.95
191.8	2444.7
191.85	2495.21
191.9	2527.03
191.95	2537.84
192	2523.9
192.05	2490.08
192.1	2448
192.15	2410.46
192.2	2391.36
192.25	2396.34
192.3	2420.58
192.35	2456.14
192.4	2488.55
192.45	2512.34
192.5	2537.76
192.55	2559.67
192.6	2579.28
192.65	2604.82
192.7	2619.81
192.75	2617.65
192.8	2602.46
192.85	2561
192.9	2489.55
192.95	2399.57
193	2293.22
193.05	2191.5
193.1	2109.63
193.15	2044
193.2	2009.48
193.25	2008.8
193.3	2037.51
193.35	2086.24
193.4	2144.2
193.45	2203.91
193.5	2265.14
193.55	2313.46
193.6	2348.89
193.65	2356.32
193.7	2339.38
193.75	2302.89
193.8	2256.58
193.85	2202.26
193.9	2153.49
193.95	2109.12
194	2078.83
194.05	2056.34
194.1	2034.6
194.15	2010.16
194.2	1991.39
194.25	1979.53
194.3	1981.51
194.35	1999.02
194.4	2045.75
194.45	2103.55
194.5	2159.65
194.55	2192
194.6	2181.24
194.65	2124.15
194.7	2027.81
194.75	1897.31
194.8	1762.08
194.85	1632.47
194.9	1522.29
194.95	1439.38
195	1390.02
195.05	1363.93
195.1	1358.97
195.15	1371.72
195.2	1404.29
195.25	1455.35
195.3	1516.01
195.35	1558.09
195.4	1581.55
195.45	1583.42
195.5	1567.07
195.55	1536.96
195.6	1494.74
195.65	1447.52
195.7	1417.27
195.75	1411.41
195.8	1420.59
195.85	1441.64
195.9	1465.69
195.95	1486.7
196	1504.5
196.05	1514.46
196.1	1504.83
196.15	1479.75
196.2	1440.68
196.25	1393.3
196.3	1336.84
196.35	1276.33
196.4	1215.43
196.45	1160.78
196.5	1120.66
196.55	1095.08
196.6	1078.06
196.65	1076.46
196.7	1082.56
196.75	1087.28
196.8	1086.58
196.85	1076.24
196.9	1056.41
196.95	1032.1
197	1001.52
197.05	968.597
197.1	937.972
197.15	914.054
197.2	896.233
197.25	877.436
197.3	856.918
197.35	835.278
197.4	819.526
197.45	809.975
197.5	811.214
197.55	820.034
197.6	838.315
197.65	861.896
197.7	887.374
197.75	908.945
197.8	923.655
197.85	927.613
197.9	921.589
197.95	911.243
198	895.244
198.05	873.666
198.1	848.335
198.15	826.341
198.2	806.687
198.25	787.899
198.3	765.024
198.35	740.292
198.4	719.534
198.45	702.634
198.5	686.2
198.55	671.369
198.6	660.677
198.65	657.753
198.7	661.245
198.75	666.495
198.8	672.094
198.85	677.102
198.9	677.598
198.95	672.337
199	658.934
199.05	642.86
199.1	629.33
199.15	616.462
199.2	607.601
199.25	607.602
199.3	614.019
199.35	623.544
199.4	631.5
199.45	634.898
199.5	634.876
199.55	630.348
199.6	622.092
199.65	616.071
199.7	615.249
199.75	618.468
199.8	623.911
199.85	632.825
199.9	644.779
199.95	658.739
200	666.164
200.05	668.031
200.1	667.04
200.15	663.563
200.2	654.594
200.25	634.675
200.3	600.734
200.35	559.109
200.4	510.207
200.45	456.571
200.5	406.319
200.55	367.705
200.6	349.612
200.65	352.18
200.7	374.03
200.75	414.035
200.8	466.246
200.85	519.775
200.9	565.398
200.95	601.405
201	629.87
201.05	650.071
201.1	663.462
201.15	671.484
201.2	680.395
201.25	692.153
201.3	705.248
201.35	718.261
201.4	735.208
201.45	757.298
201.5	789.635
201.55	823.192
201.6	856.246
201.65	893.181
201.7	938.772
201.75	982.981
201.8	1017.06
201.85	1042.15
201.9	1063.2
201.95	1079.02
202	1087.33
202.05	1086.59
202.1	1083.2
202.15	1081.73
202.2	1075.07
202.25	1063.33
202.3	1053.16
202.35	1041.62
202.4	1026.11
202.45	1010.36
202.5	991.72
202.55	977.707
202.6	974.475
202.65	973.248
202.7	972.483
202.75	978.212
202.8	988.259
202.85	1007.85
202.9	1025.02
202.95	1033.54
203	1040.7
203.05	1054.58
203.1	1072.19
203.15	1085.96
203.2	1093.15
203.25	1102.77
203.3	1119.44
203.35	1134.17
203.4	1140.99
203.45	1145.6
203.5	1149.4
203.55	1151.19
203.6	1150.41
203.65	1145.17
203.7	1137.52
203.75	1131.36
203.8	1121.28
203.85	1111.16
203.9	1099.04
203.95	1079.86
204	1058.63
204.05	1038.78
204.1	1017.75
204.15	988.119
204.2	960.224
204.25	936.106
204.3	917.865
204.35	898.222
204.4	865.775
204.45	820.516
204.5	771.341
204.55	716.004
204.6	668.711
204.65	635.995
204.7	622.496
204.75	638.828
204.8	684.041
204.85	750.183
204.9	824.263
204.95	894.307
205	953.724
205.05	997.674
205.1	1025.63
205.15	1035.36
205.2	1035.62
205.25	1029.74
205.3	1022.41
205.35	1011.96
205.4	998.933
205.45	984.538
205.5	970.338
205.55	949.605
205.6	924.402
205.65	883.405
205.7	825.561
205.75	756.27
205.8	684.264
205.85	613.293
205.9	554.467
205.95	519.998
206	521.213
206.05	558.592
206.1	623.82
206.15	703.568
206.2	793.838
206.25	880.074
206.3	946.397
206.35	990.829
206.4	1014.97
206.45	1021.01
206.5	1016.41
206.55	1005.03
206.6	990.867
206.65	980.026
206.7	971.749
206.75	968.781
206.8	967.527
206.85	968.286
206.9	968.661
206.95	970.833
207	973.759
207.05	974.313
207.1	971.823
207.15	973.053
207.2	976.299
207.25	983.088
207.3	987.35
207.35	990.201
207.4	994.1
207.45	997.943
207.5	998.179
207.55	998.201
207.6	998.246
207.65	999.882
207.7	1000.71
207.75	1000.56
207.8	1004.06
207.85	1010.96
207.9	1020.1
207.95	1029.18
208	1038.41
208.05	1045.98
208.1	1053.68
208.15	1055.88
208.2	1055.76
208.25	1054.24
208.3	1050.69
208.35	1050.41
208.4	1052.84
208.45	1054.66
208.5	1060.9
208.55	1066.45
208.6	1067.82
208.65	1069.29
208.7	1063.69
208.75	1054.09
208.8	1041.76
208.85	1025.27
208.9	1013.4
208.95	1004.89
209	1000.09
209.05	1001.51
209.1	1003.47
209.15	1006.2
209.2	1013.19
209.25	1018.22
209.3	1021.65
209.35	1018.5
209.4	1008.58
209.45	1005.31
209.5	1008.66
209.55	1011.35
209.6	1014.7
209.65	1014.26
209.7	1006.96
209.75	996.525
209.8	979.272
209.85	959.794
209.9	939.307
209.95	915.621
210	895.263
210.05	880.636
210.1	873.614
210.15	869.383
210.2	861.901
210.25	856.508
210.3	850.559
210.35	850.016
210.4	855.335
210.45	859.673
210.5	864.064
210.55	865.532
210.6	859.589
210.65	851.316
210.7	833.659
210.75	809.525
210.8	783.542
210.85	757.482
210.9	734.68
210.95	715.327
211	700.773
211.05	690.073
211.1	683.393
211.15	680.81
211.2	679.149
211.25	675.151
211.3	673.602
211.35	672.808
211.4	674.029
211.45	672.021
211.5	669.709
211.55	665.307
211.6	665.249
211.65	664.057
211.7	659.809
211.75	656.701
211.8	656.932
211.85	653.478
211.9	647.447
211.95	636.956
212	625.386
212.05	613.601
212.1	601.774
212.15	592.724
212.2	587.749
212.25	585.44
212.3	585.86
212.35	589.543
212.4	593.112
212.45	590.493
212.5	582.783
212.55	571.935
212.6	562.706
212.65	556.684
212.7	547.363
212.75	540.889
212.8	539.089
212.85	539.055
212.9	540.14
212.95	542.168
213	543.925
213.05	549.327
213.1	555.089
213.15	560.837
213.2	567.122
213.25	574.579
213.3	580.846
213.35	586.524
213.4	591.387
213.45	596.123
213.5	602.838
213.55	610.495
213.6	620.787
213.65	631.407
213.7	643.038
213.75	655.013
213.8	666.335
213.85	671.838
213.9	666.114
213.95	646.172
214	615.138
214.05	572.518
214.1	521.286
214.15	465.508
214.2	407.127
214.25	352.557
214.3	305.127
214.35	266.42
214.4	236.893
214.45	213.939
214.5	195.834
214.55	185.9
214.6	185.165
214.65	190.594
214.7	198.371
214.75	204.271
214.8	208.078
214.85	207.232
214.9	203.515
214.95	200.39
215	203.675
215.05	222.463
215.1	258.619
215.15	307.86
215.2	368.673
215.25	434.207
215.3	498.543
215.35	554.132
215.4	593.767
215.45	616.744
215.5	628.012
215.55	630.701
215.6	628.763
215.65	624.693
215.7	620.159
215.75	616.371
215.8	615.163
215.85	613.432
215.9	611.349
215.95	611.18
216	613.628
216.05	616.521
216.1	619.752
216.15	624.238
216.2	633.17
216.25	645.753
216.3	656.67
216.35	665.178
216.4	670.946
216.45	674.68
216.5	679.53
216.55	684.479
216.6	687.581
216.65	691.517
216.7	697.488
216.75	705.532
216.8	715.726
216.85	722.785
216.9	728.339
216.95	732.524
217	737.287
217.05	741.139
217.1	746.715
217.15	749.937
217.2	753.426
217.25	755.522
217.3	762.298
217.35	771.225
217.4	773.35
217.45	771.403
217.5	771.415
217.55	770.372
217.6	769.576
217.65	762.255
217.7	749.369
217.75	740.578
217.8	734.581
217.85	731.047
