# Supplementary material for: Synchronizing rock clocks in the late Cambrian
Source: Nat Commun. 2022 Apr 13;13:1990. doi: 10.1038/s41467-022-29651-4 (PMC9007955; doi:10.1038/s41467-022-29651-4)
Supplement: Supplementary file 2 — Source Data [file 41467_2022_29651_MOESM2_ESM.zip › S1a. XRF-CS data_Albjära-1 core.xlsx]

## Sheet: XRF-CS data (include limestone)
Original core depth (m)	Al (%)	Si (%)	Ti (%)	Ca (%)	Mo (ppm)	Remarks
135.12	5.90839	36.1519	0.48996	1.46516	1
135.121	6.12616	37.3889	0.49332	0.468245	3
135.122	6.72846	36.8994	0.51084	0.564024	4
135.123	6.35539	34.6899	0.4605	2.43487	5
135.123	5.91962	32.7183	0.46398	4.48997	1
135.124	5.41893	33.0508	0.49098	4.0345	11
135.125	5.65128	37.1673	0.54714	0.747275	3
135.126	6.79995	36.1877	0.5235	0.667471	6
135.127	5.10443	25.8798	0.44526	11.7221	0
135.128	6.22512	29.1577	0.46764	7.34829	9
135.128	7.70286	35.9004	0.5016	0.388015	3
135.129	5.9581	35.3811	0.49572	1.8286	0
135.13	6.2699	35.5182	0.4845	1.38166	7
135.131	7.46219	35.5171	0.49044	0.591288	5
135.132	6.9519	36.2203	0.48708	0.675281	9
135.133	7.31914	35.2286	0.47352	1.04931	6
135.133	7.48021	35.2395	0.46866	0.877134	5
135.134	8.16852	34.9925	0.45462	0.753239	7
135.135	7.02648	35.5649	0.46944	0.949554	0
135.136	6.52531	36.0282	0.4704	0.938265	4
135.137	6.96314	36.0065	0.47154	0.522489	9
135.138	6.1038	31.0834	0.40362	5.1896	3
135.139	6.01592	31.6936	0.43722	4.53072	0
135.139	6.48895	33.8201	0.49008	2.50523	8
135.14	6.23328	33.9766	0.4791	2.84866	7
135.141	6.32301	29.5708	0.42714	5.97373	4
135.142	6.73158	32.5917	0.45666	2.7761	1
135.143	6.99086	30.8584	0.4566	4.64262	2
135.144	4.43027	16.1192	0.2067	21.0982	1
135.144	5.39058	28.8815	0.44502	7.48759	0
135.145	7.40808	33.7414	0.4809	1.20664	0
135.146	6.44803	35.0554	0.5112	1.09965	10
135.147	7.87607	34.7624	0.5202	0.608044	5
135.148	7.4191	35.8041	0.53562	0.453903	6
135.149	8.08716	34.44	0.49974	0.823884	7
135.149	8.14276	34.6684	0.51414	0.660087	1
135.15	7.35677	35.5541	0.5163	0.583691	6
135.151	7.12718	34.6904	0.51264	1.31875	6
135.152	6.56818	29.6162	0.48318	6.50424	5
135.153	6.80891	28.858	0.48036	7.01643	1
135.154	7.45328	35.4666	0.53514	0.549114	5
135.155	6.70959	28.1269	0.44748	8.27938	0
135.155	5.17619	15.246	0.23118	22.3631	0
135.156	3.62483	10.9199	0.12336	27.5861	0
135.157	5.30869	18.9492	0.29256	18.0428	0
135.158	7.37447	35.5069	0.5481	0.431964	7
135.159	7.26301	34.8054	0.522	0.881536	5
135.16	7.09591	34.1925	0.5145	1.41134	5
135.16	7.87675	34.4419	0.5184	0.57013	4
135.161	7.68654	34.8741	0.48264	0.476623	2
135.162	7.47009	34.4305	0.52512	0.684866	15
135.163	7.64027	34.3706	0.49974	0.877205	6
135.164	7.88486	34.6061	0.51114	0.571053	1
135.165	7.57487	35.1957	0.50322	0.514963	1
135.165	6.18897	35.4701	0.49872	1.43775	3
135.166	6.54751	33.5776	0.49002	2.47485	4
135.167	6.82327	34.6848	0.50214	1.44364	8
135.168	6.98842	35.155	0.51174	0.890624	2
135.169	7.59379	34.6459	0.49866	1.07494	2
135.17	6.34368	34.3527	0.50934	1.92595	1
135.171	6.89016	31.4767	0.48672	4.17899	0
135.171	8.1717	33.8829	0.51582	1.36306	4
135.172	6.4881	33.721	0.52668	2.54933	8
135.173	7.16793	34.7064	0.54678	1.4124	4
135.174	7.35863	34.6883	0.52254	1.22205	2
135.175	6.54296	29.4056	0.50532	6.06091	0
135.176	6.31071	23.5676	0.40554	11.5239	5
135.176	5.61615	21.4939	0.40422	14.1983	0
135.177	6.77048	27.5964	0.45078	7.47779	4
135.178	6.86896	28.4303	0.46638	6.88196	8
135.179	5.99197	25.3007	0.468	9.63108	0
135.18	7.22263	34.086	0.57048	1.37392	0
135.181	7.03681	33.7618	0.57024	1.41766	4
135.181	7.13778	30.6553	0.5673	3.70215	3
135.182	6.53601	31.1172	0.58962	3.61425	1
135.183	6.45567	28.2032	0.5559	7.02573	7
135.184	7.18341	29.458	0.59814	5.59416	1
135.185	5.04634	22.3611	0.47472	12.8927	0
135.186	6.01852	23.3106	0.56616	9.77812	4
135.187	6.46224	23.0701	0.50544	2.51255	12
135.187	6.38427	17.9899	0.35574	1.93929	17
135.188	4.98831	16.6886	0.29262	0.982285	28
135.189	5.97474	13.21	0.27666	1.10689	23
135.19	6.26492	11.2357	0.2436	1.46792	21
135.191	6.60809	11.9256	0.23874	1.60119	12
135.192	5.60639	12.3608	0.21954	1.70251	9
135.192	5.31272	10.8828	0.14796	3.9246	22
135.193	4.3672	12.483	0.17676	2.24346	24
135.194	5.72575	13.0732	0.19854	1.93603	14
135.195	6.307	13.8086	0.14154	2.37999	26
135.196	5.19098	12.9102	0.16062	4.17267	39
135.197	6.28972	14.4419	0.17604	2.54748	40
135.197	5.89795	11.8161	0.13494	3.9564	36
135.198	5.93589	11.3219	0.10224	5.99694	30
135.2	6.70103	14.4249	0.79524	0.227929	5
135.201	12.9661	28.2044	1.72338	0.409286	5
135.202	10.5287	25.2518	1.46664	0.283286	6
135.204	10.5494	24.5492	1.1604	0.292786	4
135.205	10.3691	32.1867	0.50694	0.293571	2
135.206	8.33887	34.0176	0.37326	0.2625	9
135.207	8.38064	34.4784	0.39168	0.210071	11
135.208	8.57748	34.2596	0.40032	0.139286	3
135.21	8.92774	34.0207	0.41526	0.141429	3
135.211	8.33734	34.8191	0.41214	0.132	3
135.212	7.03535	35.3972	0.4497	0.465786	5
135.213	9.27005	33.8598	0.40752	0.150643	6
135.214	7.80014	34.5319	0.54828	0.215571	6
135.216	6.76027	35.5697	0.5739	0.226643	6
135.217	7.30758	35.379	0.57396	0.1735	1
135.218	7.17443	35.1372	0.54738	0.244714	8
135.219	7.17289	34.7114	0.5406	0.349429	3
135.221	7.7724	34.8965	0.54618	0.219286	0
135.222	8.23341	34.9806	0.5076	0.242929	2
135.223	7.94721	34.9007	0.53394	0.204571	7
135.224	7.61178	34.9795	0.54642	0.238214	7
135.225	7.31382	35.2299	0.52188	0.335857	1
135.227	7.00343	34.7708	0.53292	1.08143	5
135.228	6.15044	31.9851	0.47238	3.82957	34
135.229	6.62469	29.1221	0.40806	5.76364	61
135.23	6.993	31.4823	0.43122	3.89429	76
135.231	6.59663	29.6492	0.43824	5.61064	57
135.233	6.11005	23.5617	0.3573	10.6114	66
135.234	6.20042	22.1655	0.357	11.7729	34
135.235	5.67106	22.9051	0.37914	11.5797	19
135.236	6.32552	23.4679	0.41904	10.6121	10
135.237	6.83995	29.5866	0.52242	5.22843	8
135.239	6.93323	34.5844	0.57804	1.33864	8
135.24	7.14198	32.7296	0.5082	3.17643	6
135.241	8.0118	32.5028	0.51288	2.76621	8
135.242	7.08162	32.6046	0.50988	2.87993	11
135.243	7.74614	34.5049	0.543	0.933429	3
135.245	6.11682	28.6787	0.46896	7.63671	4
135.246	4.78911	22.1784	0.33096	14.9679	0
135.247	4.80446	16.0207	0.18564	21.8539	1
135.248	6.60452	27.4068	0.4233	7.38443	6
135.25	7.31536	30.9792	0.50088	4.01114	7
135.251	7.61347	34.453	0.56592	0.5135	8
135.252	7.79702	34.3696	0.59238	0.339857	7
135.253	6.96574	35.0305	0.59904	0.4695	5
135.254	6.94562	35.0728	0.58404	0.595071	3
135.256	7.54692	34.6818	0.58476	0.429571	7
135.257	7.95176	34.4835	0.58974	0.393286	4
135.258	7.15611	34.8547	0.59304	0.419929	9
135.259	7.26639	34.873	0.57798	0.483214	8
135.26	7.65926	34.8661	0.55524	0.336143	4
135.262	7.26279	35.3087	0.57204	0.246643	6
135.263	6.53998	35.7818	0.59196	0.278286	7
135.264	8.17221	34.0141	0.58356	0.312643	4
135.265	7.45518	34.988	0.57432	0.413643	11
135.266	6.68557	35.6013	0.59232	0.659714	3
135.268	8.67055	33.9371	0.5559	0.763929	14
135.269	7.84429	34.2085	0.53154	0.693214	20
135.27	6.88881	34.8779	0.54456	0.713143	23
135.271	7.44411	34.7785	0.5445	0.5835	16
135.272	7.40822	35.0807	0.56652	0.338	15
135.274	8.04648	34.6978	0.54486	0.3205	15
135.275	7.16765	34.9095	0.5673	0.4275	18
135.276	8.45428	34.0408	0.53688	0.538143	13
135.277	7.85441	34.2206	0.56184	0.489286	17
135.278	7.66858	34.5501	0.561	0.497357	8
135.28	7.92741	34.4386	0.56346	0.508214	15
135.281	8.001	33.8857	0.56106	0.896571	13
135.282	7.3935	34.551	0.56316	0.674571	13
135.283	7.12641	34.8373	0.56262	0.5525	7
135.285	6.90782	35.0883	0.53532	0.491	14
135.286	6.83804	33.734	0.55914	2.06164	7
135.287	6.72009	27.608	0.47238	8.19564	9
135.288	6.36168	29.6248	0.4983	6.17443	9
135.289	7.28672	34.7054	0.5787	0.761214	13
135.291	7.99099	34.2899	0.56778	0.535286	6
135.292	7.41616	30.1791	0.5055	4.65993	2
135.293	4.76524	12.4504	0.16398	25.4436	5
135.294	5.83142	21.864	0.35586	14.4119	9
135.295	7.09846	32.0948	0.5256	3.32643	5
135.297	6.77536	33.4488	0.58296	2.13021	8
135.298	8.33712	33.5347	0.5514	1.002	10
135.299	7.34315	31.0127	0.50214	3.102	26
135.3	7.40695	33.4411	0.52152	0.5265	27
135.301	7.77743	34.4923	0.54888	0.616429	18
135.303	8.0415	33.2519	0.5493	1.14964	13
135.304	5.9742	21.9937	0.4089	13.4186	11
135.305	7.62099	34.0843	0.55986	0.681643	14
135.306	6.87801	34.8362	0.5808	0.653643	14
135.307	7.92921	34.2056	0.54342	0.627357	14
135.309	8.14881	33.6326	0.53832	0.836786	7
135.31	6.74174	34.798	0.5475	0.698357	18
135.311	6.17479	28.0285	0.43686	9.26079	7
135.312	4.53409	14.5098	0.17724	22.6674	9
135.314	4.14979	9.11521	0.07284	27.6033	6
135.315	4.44304	14.8925	0.15738	22.8706	24
135.316	3.8367	12.0921	0.14586	25.3241	9
135.317	5.09628	14.5099	0.20268	21.7	16
135.318	6.57572	30.1656	0.53496	4.5515	16
135.32	8.38784	34.3876	0.54342	0.385	5
135.321	7.88167	34.4917	0.5526	0.423214	10
135.322	8.38594	33.407	0.59076	0.6705	6
135.323	8.19169	34.4844	0.56334	0.210643	8
135.324	8.41908	34.1441	0.56604	0.3725	7
135.326	7.87421	34.8306	0.61602	0.264571	2
135.327	7.74074	34.6835	0.60714	0.254929	17
135.328	7.18131	34.7158	0.612	0.270286	18
135.329	6.81168	25.7807	0.48792	10.0984	12
135.33	4.03068	9.80322	0.12786	30.5096	6
135.332	4.94142	8.38399	0.1158	31.1295	7
135.333	5.86646	23.1353	0.48504	13.7859	23
135.334	7.42876	34.961	0.58284	0.266357	24
135.335	8.36974	34.3488	0.5628	0.256214	20
135.336	8.2224	34.5338	0.54816	0.242571	22
135.338	7.50171	34.8493	0.58608	0.390071	29
135.339	7.96394	34.564	0.55968	0.296	24
135.34	8.44735	34.5598	0.56652	0.242143	22
135.341	8.40981	34.6647	0.54588	0.214214	17
135.342	8.19672	34.6446	0.56238	0.2635	19
135.344	8.29811	34.1971	0.56514	0.3095	14
135.345	7.81856	35.0133	0.5685	0.241071	19
135.346	7.56498	33.6731	0.5733	1.33507	15
135.347	5.8005	15.8919	0.28248	21.049	8
135.349	7.30398	30.0333	0.55056	4.84514	17
135.35	7.99391	34.436	0.58218	0.347571	21
135.351	7.90481	34.7665	0.5667	0.246429	27
135.352	8.11424	34.4281	0.57018	0.380286	16
135.353	8.36179	34.5757	0.54258	0.249786	28
135.355	7.7283	35.1985	0.55584	0.314857	17
135.356	8.28604	34.3604	0.54048	0.544857	12
135.357	7.94155	34.5492	0.5472	0.363929	17
135.358	7.34633	34.9188	0.55572	0.436786	21
135.359	7.33463	34.8812	0.54618	0.423643	13
135.361	8.58383	34.2964	0.52662	0.341429	11
135.362	8.15294	34.2027	0.55326	0.343643	11
135.363	7.2738	34.7769	0.56766	0.522429	12
135.364	8.14881	33.3319	0.48054	1.09521	9
135.365	5.81956	23.3974	0.30984	11.1493	15
135.367	4.75671	12.189	0.18336	22.895	14
135.368	3.56045	7.86268	0.10608	28.9229	2
135.369	7.68362	32.0843	0.53088	2.40621	9
135.37	7.79569	34.359	0.60012	0.423786	7
135.371	7.6743	34.1802	0.59478	0.415643	10
135.373	8.51479	33.9009	0.56418	0.208143	6
135.374	8.18317	34.5703	0.58812	0.210929	7
135.375	7.90359	34.9067	0.58356	0.230571	8
135.376	8.67812	34.0407	0.57072	0.216429	4
135.377	7.61273	35.2176	0.58524	0.185643	0
135.379	8.84446	33.6087	0.59868	0.230071	7
135.38	7.78368	34.8188	0.57594	0.257214	4
135.381	8.34724	34.2656	0.59244	0.328357	8
135.382	7.52506	33.4995	0.61074	0.544071	4
135.384	7.65985	34.062	0.64176	0.976214	7
135.385	8.1288	32.9337	0.6441	1.51621	7
135.386	7.57482	32.705	0.66162	2.95271	6
135.387	7.93392	32.0362	0.69744	2.13779	5
135.388	7.31033	31.5743	0.66828	1.8945	9
135.39	4.27166	12.7136	0.13698	0.399786	4
135.391	7.98152	34.499	0.64998	0.327643	9
135.392	8.82439	33.8958	0.64122	0.322071	8
135.393	7.75112	34.1599	0.66672	0.349286	10
135.394	7.00862	31.3743	0.6174	0.646429	2
135.396	7.25977	27.8159	0.5616	2.06357	14
135.397	7.16321	26.4939	0.5055	3.50021	7
135.398	7.86664	26.0916	0.52266	1.22157	2
135.399	6.80146	24.5536	0.45744	2.88886	9
135.4	7.23706	19.2271	0.31806	3.372	6
135.402	5.70997	6.88996	0.08868	14.4432	13
135.403	5.01258	4.58299	0.0549	16.9013	23
135.404	5.74046	10.5882	0.17094	14.0556	15
135.405	6.22821	15.8364	0.22734	6.69421	21
135.406	5.86604	13.3986	0.1956	3.55579	18
135.408	5.98902	12.574	0.21078	3.06693	16
135.409	6.35008	10.9683	0.1674	1.97743	23
135.41	5.11576	17.2264	0.25386	8.333	10
135.411	5.43298	15.5207	0.17484	15.0282	9
135.413	5.49281	19.8084	0.29154	8.43136	15
135.414	5.69494	23.9464	0.37278	5.49721	15
135.415	6.37708	24.3909	0.39336	6.50343	14
135.416	5.45442	21.1158	0.43908	13.6994	8
135.417	5.05392	17.1318	0.34188	19.2753	10
135.419	4.57438	12.5665	0.17988	24.7653	4
135.42	4.00998	12.5594	0.22458	23.2646	0
135.421	5.43108	15.0195	0.30498	19.6005	3
135.422	6.34394	22.4412	0.45198	11.4618	2
135.423	5.18765	19.6483	0.36912	15.7326	1
135.425	6.31609	22.4101	0.3807	12.3799	4
135.426	6.87452	29.868	0.54678	5.19457	5
135.427	6.82211	32.1692	0.59106	3.08979	7
135.428	8.09259	31.8935	0.57738	2.46736	8
135.429	7.69945	27.8804	0.53916	6.71414	5
135.431	7.02318	30.7889	0.56712	4.51914	7
135.432	7.98019	34.2582	0.59292	0.557786	3
135.433	8.77251	33.8023	0.5796	0.2635	7
135.434	7.59738	33.2651	0.59502	1.24657	1
135.435	6.30016	31.9299	0.56208	2.40329	4
135.437	7.42463	34.945	0.61938	0.278429	9
135.438	7.99909	33.5964	0.59076	1.46893	9
135.439	8.22828	34.6299	0.60798	0.280786	0
135.44	8.45402	34.4358	0.57612	0.280143	4
135.441	8.21965	34.1511	0.5694	0.419071	4
135.443	8.28858	34.2591	0.5781	0.300429	3
135.444	7.45724	34.8702	0.58482	0.315857	11
135.445	8.33209	33.8425	0.55584	0.391286	5
135.446	7.27841	34.238	0.58956	0.733429	1
135.448	7.37682	34.2636	0.57408	0.735429	9
135.449	8.10228	34.2839	0.54894	0.374429	4
135.45	6.44305	27.2858	0.50736	7.78736	0
135.451	6.30424	26.1058	0.48186	8.91164	8
135.452	7.36205	34.5236	0.59184	0.537286	9
135.454	6.61378	32.2021	0.52836	2.65107	15
135.455	5.29984	21.0394	0.34794	14.5194	16
135.456	6.13736	26.9862	0.48552	7.34893	7
135.457	7.22462	28.6579	0.465	5.14993	0
135.458	5.67805	23.3271	0.39072	11.5244	0
135.46	7.53501	25.4916	0.4362	8.00271	3
135.461	4.24175	15.4119	0.2358	21.4674	0
135.462	4.39057	16.7901	0.3192	20.8579	3
135.463	5.55919	22.5792	0.4788	12.8664	0
135.464	3.89562	8.21231	0.06636	32.8168	0
135.466	2.50205	5.51983	0.04044	30.3487	0
135.467	4.08462	7.31663	0.05304	32.8994	0
135.468	4.14487	9.57595	0.08052	31.4638	0
135.469	2.6712	8.43687	0.0714	30.6796	0
135.47	3.95841	9.06598	0.1098	30.5792	0
135.472	2.35991	12.4599	0.13572	28.5239	0
135.473	4.23815	11.4199	0.1206	28.0849	1
135.474	4.95821	10.7202	0.09966	28.3571	0
135.475	3.67105	11.2768	0.13764	26.7833	0
135.477	3.50666	11.3526	0.11448	27.7071	0
135.478	3.98806	14.0875	0.20352	23.3534	4
135.479	4.17981	13.3312	0.18618	24.337	0
135.48	3.90145	12.7134	0.14358	26.2471	1
135.481	3.84168	11.3755	0.1104	27.4839	1
135.483	3.43376	9.92063	0.10728	29.1754	3
135.484	4.84825	12.9973	0.15996	23.2932	0
135.485	5.29851	13.8476	0.16926	21.2459	0
135.486	4.20152	17.2514	0.2523	18.3126	0
135.487	4.07245	17.3807	0.25524	17.7766	0
135.489	4.93528	16.4264	0.2133	19.2666	5
135.49	3.18002	13.8338	0.16752	23.6601	0
135.491	3.54542	14.4517	0.16668	22.7537	0
135.492	4.4991	17.3931	0.31188	18.3432	0
135.493	5.0769	19.062	0.32442	15.0911	3
135.495	5.53606	24.8471	0.43608	10.5633	0
135.496	5.66306	25.0624	0.41814	10.7676	0
135.497	3.99034	21.3748	0.35304	16.1664	0
135.498	5.05916	12.7887	0.14424	24.2477	1
135.499	3.70339	12.818	0.13782	25.5651	0
135.501	4.48306	13.3317	0.13614	26.054	0
135.502	4.15096	9.91933	0.07974	29.8162	0
135.503	3.93083	15.2934	0.17244	25.1237	1
135.504	3.8682	13.8793	0.15228	25.5953	3
135.505	4.1634	16.2762	0.201	23.3058	10
135.507	2.9709	10.3272	0.11184	28.7102	0
135.508	4.58026	6.93966	0.05922	32.1687	0
135.509	2.85485	6.86551	0.05646	29.7517	8
135.51	3.31301	7.56028	0.05904	30.8873	1
135.512	4.42006	7.91919	0.0831	31.2779	4
135.513	4.79658	8.16914	0.09006	32.141	2
135.514	2.59729	6.63633	0.04626	31.3857	1
135.515	3.91908	6.43617	0.0405	31.4647	5
135.516	5.03772	6.36757	0.03996	33.7041	3
135.518	3.55791	6.03685	0.03474	31.2084	2
135.519	2.92198	5.76711	0.03372	31.9237	7
135.52	3.8286	5.42071	0.08484	31.2289	0
135.521	4.12152	6.44952	0.05334	32.0071	0
135.522	3.12184	6.49385	0.04716	30.9286	5
135.524	4.53034	9.77083	0.1506	28.8991	4
135.525	4.46887	15.224	0.31104	23.3176	14
135.526	7.54502	24.9507	0.55056	9.27229	13
135.527	8.07956	30.8252	0.63246	2.904	8
135.528	6.54348	31.0743	0.642	3.77471	7
135.53	6.73549	32.3979	0.6672	2.52	13
135.531	7.76631	29.4827	0.6078	4.25729	8
135.532	7.44252	28.4546	0.64728	3.02057	12
135.533	6.74852	24.5771	0.5046	2.83993	11
135.534	6.06235	13.3637	0.25044	8.75857	22
135.536	5.29449	10.7014	0.18654	13.8329	27
135.537	5.53818	23.9601	0.52578	8.068	17
135.538	7.85705	31.5646	0.59802	2.62757	10
135.539	7.12519	28.7412	0.53838	5.837	4
135.541	5.87525	21.7759	0.34224	13.7847	2
135.542	8.21933	30.5494	0.52206	3.60721	5
135.543	7.60193	30.3485	0.54402	4.21807	8
135.544	6.95885	28.3087	0.50946	6.28379	9
135.545	7.38942	32.9479	0.5709	1.77857	11
135.547	7.85308	33.3408	0.5673	1.19936	1
135.548	6.58223	28.8402	0.50124	5.47071	15
135.549	8.06458	32.2342	0.56322	2.02471	3
135.55	8.13716	32.3379	0.54396	1.88757	6
135.551	7.01772	28.5503	0.47358	6.4485	10
135.553	7.04933	33.812	0.5832	1.40643	10
135.554	7.54475	33.3045	0.56028	1.6515	5
135.555	7.59976	30.8559	0.55554	3.52	11
135.556	7.22149	32.9965	0.57132	1.63443	13
135.557	7.28884	30.9216	0.53976	3.565	9
135.559	7.39774	31.9083	0.5283	2.788	3
135.56	7.65122	30.6926	0.52776	3.38693	10
135.561	6.74995	32.7969	0.5406	2.39571	9
135.562	8.71465	32.8804	0.5664	0.906214	11
135.563	8.32458	33.2573	0.55206	1.14836	5
135.565	7.83116	33.6642	0.56376	0.876643	12
135.566	7.38582	34.2329	0.60336	0.660143	5
135.567	8.26031	33.0526	0.57558	1.33543	16
135.568	8.04235	32.2634	0.55998	2.163	7
135.569	8.07766	26.7273	0.46704	6.60779	2
135.571	7.46142	29.8849	0.53268	4.34614	10
135.572	7.83445	33.5647	0.56346	1.12886	11
135.573	7.2657	30.7832	0.52428	4.00007	9
135.574	8.07549	32.778	0.54792	1.56721	5
135.576	7.48996	33.8273	0.57756	1.00771	14
135.577	7.84504	33.0393	0.57288	1.46621	9
135.578	6.33097	26.1581	0.49248	8.31107	10
135.579	7.78939	29.3146	0.57072	4.64536	4
135.58	5.54093	22.782	0.46308	13.5183	20
135.582	7.75048	32.1901	0.57042	1.96264	6
135.583	7.31181	32.6053	0.54954	2.24964	5
135.584	8.48652	33.0613	0.54684	1.03636	4
135.585	6.64539	31.5488	0.54624	3.79229	7
135.586	7.39588	31.2916	0.50826	3.54886	3
135.588	7.87458	29.8683	0.51708	4.69407	6
135.589	8.69204	32.7038	0.52584	1.63893	4
135.59	6.92471	33.1716	0.54336	2.2585	1
135.591	7.68383	32.928	0.5418	1.92864	2
135.592	7.61114	33.6231	0.52956	1.39279	5
135.594	7.34744	33.4882	0.558	1.55343	3
135.595	7.17025	30.6754	0.52416	3.71786	1
135.596	7.71184	30.6133	0.52542	3.97664	8
135.597	7.42548	32.3613	0.564	2.22264	5
135.598	7.09994	28.6204	0.48936	6.31593	4
135.6	7.50881	33.1097	0.55134	1.82679	7
135.601	7.25273	28.594	0.46524	6.25557	5
135.602	6.52643	28.9425	0.48744	6.48493	4
135.603	7.42823	33.2388	0.57612	1.89243	6
135.604	8.26354	33.5467	0.54516	1.12714	6
135.606	7.37248	31.5729	0.52506	3.25307	7
135.607	6.42536	28.4766	0.49176	6.77071	6
135.608	6.23451	26.7493	0.43608	9.08536	1
135.609	4.94216	21.2979	0.33852	16.2944	2
135.611	3.85528	14.3305	0.20544	24.5263	0
135.612	4.94656	17.8748	0.27252	19.3421	1
135.613	5.28263	16.1626	0.23466	18.4694	0
135.614	4.15355	10.3143	0.12054	25.7523	0
135.615	3.28341	7.63392	0.09816	29.3269	0
135.617	4.72082	13.1734	0.1818	22.8597	0
135.618	5.13514	11.3751	0.14592	26.4864	0
135.619	4.27987	10.4528	0.0981	27.608	0
135.62	4.89838	8.60958	0.0897	28.6951	0
135.621	3.91987	7.74825	0.0732	31.1671	5
135.623	3.98917	10.3143	0.09174	28.7386	0
135.624	4.52012	14.3054	0.15576	23.6907	1
135.625	4.07779	15.2736	0.21264	21.8366	0
135.626	4.44478	10.9447	0.11688	26.452	0
135.627	3.97673	9.41962	0.09888	27.8189	1
135.629	5.06229	11.6432	0.13512	24.862	0
135.63	5.99294	20.3621	0.29982	15.7743	2
135.631	5.60192	25.1355	0.47436	10.2774	5
135.632	6.30656	24.8673	0.51276	8.81029	2
135.633	4.81542	15.7651	0.31248	19.3139	5
135.635	5.82475	27.9134	0.53436	8.01436	9
135.636	5.94519	19.774	0.32388	15.781	27
135.637	7.19375	28.5082	0.50958	5.3135	39
135.638	6.93302	30.3113	0.53592	4.46771	56
135.64	7.69495	32.8795	0.5664	1.95329	54
135.641	6.73258	31.9072	0.56826	3.63407	43
135.642	7.9578	32.6452	0.54348	1.87571	41
135.643	6.24912	29.7288	0.54534	5.58114	34
135.644	6.31964	30.245	0.55482	5.16171	35
135.646	6.92153	22.1119	0.45534	12.3034	20
135.647	7.9344	27.6176	0.50898	6.5235	21
135.648	7.22838	27.7302	0.49494	7.061	30
135.649	6.50382	31.0333	0.55686	4.41464	29
135.65	7.31525	32.4739	0.57966	2.4095	33
135.652	6.9552	32.6843	0.55572	2.42829	22
135.653	6.56698	28.5073	0.49008	3.61057	24
135.654	7.22255	31.2774	0.5349	2.74307	24
135.655	6.73316	33.5622	0.58212	2.1035	13
135.656	6.91406	31.6333	0.5538	3.298	16
135.658	6.83418	28.4697	0.49074	6.1895	11
135.659	6.28936	29.0453	0.52194	6.38279	21
135.66	6.84842	31.1562	0.51828	4.31671	13
135.661	7.65307	27.862	0.45546	6.9745	4
135.662	7.64084	30.794	0.50586	3.87071	6
135.664	6.92513	32.7522	0.55512	2.567	8
135.665	6.93111	33.6657	0.58572	1.53693	12
135.666	7.34649	33.336	0.54126	1.92579	14
135.667	7.73164	31.9375	0.55578	2.65543	14
135.668	7.73137	33.5268	0.57186	1.22029	10
135.67	7.44099	32.6716	0.5586	2.23257	7
135.671	7.46545	31.5251	0.54984	3.23436	11
135.672	7.55942	32.7442	0.55194	2.25457	10
135.673	7.24908	30.2823	0.55668	4.66007	9
135.675	6.93132	28.0055	0.5133	7.40064	14
135.676	6.53358	28.0553	0.51528	7.0725	8
135.677	5.35558	22.2036	0.34104	13.9696	3
135.678	5.50996	18.0128	0.26874	18.5886	0
135.679	5.97971	16.666	0.21822	19.7931	4
135.681	4.78361	16.4855	0.21894	21.1009	5
135.682	5.89442	16.5263	0.22374	20.1798	2
135.683	4.68159	16.7758	0.21708	21.2311	0
135.684	4.82262	13.8414	0.17064	23.4909	0
135.685	4.57237	13.7563	0.1701	24.3175	0
135.687	3.86963	13.3299	0.1776	25.1741	7
135.688	5.92613	20.6758	0.36066	15.8692	1
135.689	5.03111	20.6955	0.3699	16.5541	6
135.69	3.14666	14.8934	0.18924	23.5243	9
135.691	5.63368	17.7775	0.2577	17.1524	15
135.693	4.60615	12.3586	0.15738	24.6687	3
135.694	4.45145	18.8198	0.30216	17.9881	1
135.695	4.89558	22.1812	0.38334	13.3789	1
135.696	6.32737	24.4837	0.4161	10.2024	7
135.697	5.41578	26.1496	0.45168	9.81829	5
135.699	5.17479	20.6836	0.30282	15.2441	3
135.7	5.14387	23.2085	0.36246	12.9611	1
135.701	4.2264	15.9743	0.25104	18.7134	5
135.702	6.55375	22.9737	0.37146	11.9373	4
135.704	6.81025	33.0791	0.58662	1.725	4
135.705	7.13822	31.2093	0.53982	3.53336	4
135.706	6.94106	21.6497	0.31722	13.0865	1
135.707	5.63516	18.1973	0.2814	18.0074	4
135.708	6.24251	25.9598	0.44322	9.92207	9
135.71	5.57502	22.8804	0.36066	12.582	3
135.711	7.42876	32.97	0.5601	2.03179	0
135.712	7.67631	29.4701	0.55512	4.25507	6
135.713	4.82326	22.265	0.45564	11.2186	51
135.714	5.34473	26.0351	0.46116	10.3724	82
135.716	7.21805	32.5752	0.51984	2.60514	71
135.717	6.98135	27.6974	0.5064	7.522	54
135.718	5.67752	30.0658	0.5622	6.01743	84
135.719	7.34114	34.5721	0.55164	0.4705	88
135.72	7.16696	26.9793	0.45768	6.83614	88
135.722	6.96616	33.174	0.54924	1.32871	106
135.723	6.32382	32.5505	0.55626	2.999	45
135.724	7.05266	33.8154	0.57672	1.36207	45
135.725	7.64656	33.9288	0.567	0.650214	41
135.726	7.99724	33.9581	0.54468	0.746	36
135.728	7.04901	32.2395	0.54174	3.27436	32
135.729	7.45205	29.8479	0.54822	4.59664	45
135.73	7.39149	31.6585	0.5634	2.847	12
135.731	6.31096	29.7042	0.55236	5.29871	10
135.732	7.10963	26.9712	0.49734	7.61929	8
135.734	6.91661	26.3606	0.49938	7.73357	11
135.735	6.63512	31.2309	0.56688	3.861	13
135.736	7.30763	29.0532	0.50862	5.24014	12
135.737	6.82174	28.8225	0.51276	5.91421	12
135.739	7.28767	31.2341	0.54636	3.446	10
135.74	6.36268	29.2583	0.52338	5.72821	14
135.741	5.92099	23.247	0.41292	11.9029	2
135.742	7.20715	27.9287	0.49974	6.45279	6
135.743	7.29101	28.728	0.49266	5.84029	10
135.745	6.57948	27.9616	0.49938	6.93357	7
135.746	8.15543	27.8029	0.50622	5.51221	15
135.747	6.28946	31.1172	0.5445	4.34979	8
135.748	6.95356	27.9881	0.48732	6.48057	7
135.749	8.16517	32.4673	0.55092	1.81679	17
135.751	8.30816	32.0402	0.53892	2.25586	11
135.752	7.85393	29.5453	0.49002	4.85621	14
135.753	6.89543	31.2349	0.52962	3.75543	13
135.754	7.18142	30.0285	0.50742	4.82829	6
135.755	5.68657	22.3827	0.38742	13.4274	11
135.757	7.65069	30.8608	0.51894	3.59621	9
135.758	6.78785	32.3578	0.5709	2.76414	17
135.759	7.89888	32.5779	0.56544	1.91543	8
135.76	7.21826	29.7472	0.4956	5.21607	12
135.761	5.56375	20.3731	0.35748	15.4612	4
135.763	7.26115	24.7869	0.41136	10.0166	13
135.764	7.35157	32.939	0.55182	2.51436	7
135.765	6.08104	28.8391	0.5025	6.63614	9
135.766	7.93297	32.8421	0.54006	2.10464	8
135.768	7.69585	33.1015	0.54396	1.84536	4
135.769	7.85748	31.5678	0.51438	3.28321	4
135.77	6.80569	29.4446	0.51846	5.79143	11
135.771	7.09534	28.5766	0.47856	6.63607	11
135.772	7.88818	33.6756	0.54984	1.36171	7
135.774	6.74238	34.5994	0.57066	1.35364	17
135.775	7.91719	34.1714	0.53712	0.953714	7
135.776	8.2134	33.2368	0.54048	1.5745	10
135.777	7.62311	31.0339	0.4899	3.96807	7
135.778	8.08099	30.5254	0.49794	3.43714	9
135.78	7.85441	30.298	0.48894	4.26071	2
135.781	5.54479	18.9651	0.30684	17.0194	0
135.782	4.02978	9.91485	0.09264	27.5702	1
135.783	3.69889	8.55003	0.06282	29.3202	2
135.784	4.69694	8.92397	0.07416	28.3406	0
135.786	4.88785	10.9983	0.10224	27.0022	0
135.787	4.52171	13.0477	0.16902	24.1983	3
135.788	7.00237	22.9308	0.37638	11.9366	6
135.789	6.50107	23.9863	0.4005	11.0468	3
135.79	4.92189	21.2079	0.34974	14.4401	3
135.792	5.28501	21.6051	0.3939	13.3011	11
135.793	5.75841	26.2584	0.47352	9.35643	15
135.794	5.58026	32.0293	0.55938	4.24086	12
135.795	7.13557	32.7772	0.5391	2.67621	10
135.796	6.79892	29.0069	0.49626	6.02514	5
135.798	7.19778	34.3513	0.55488	1.16557	19
135.799	6.96928	34.6109	0.56022	0.877929	7
135.8	8.02249	32.7856	0.54534	1.89057	9
135.801	7.98872	32.3626	0.49602	2.22521	14
135.803	8.12636	32.199	0.51198	1.36571	16
135.804	8.20382	31.4651	0.51456	2.12293	9
135.805	7.47461	31.6238	0.53712	3.14429	11
135.806	6.95811	32.9107	0.56196	2.16814	15
135.807	7.16691	30.6838	0.513	4.31543	16
135.809	6.44442	30.6601	0.5028	4.69279	23
135.81	7.10047	27.4764	0.48588	7.84936	7
135.811	4.32349	11.5465	0.17442	24.1694	12
135.812	7.55873	24.6353	0.45258	10.0086	11
135.813	7.31419	33.2675	0.55902	1.69729	15
135.815	7.11619	29.578	0.50118	5.359	14
135.816	5.71511	25.3917	0.4218	9.56679	9
135.817	7.16924	30.0888	0.49944	4.95321	11
135.818	6.8166	28.6837	0.48264	6.04279	15
135.819	6.59658	23.7482	0.4173	11.2231	10
135.821	6.42611	29.069	0.51756	6.25493	9
135.822	6.91105	25.4139	0.47706	9.68936	12
135.823	7.46148	28.536	0.49506	5.693	18
135.824	8.29562	32.5003	0.537	1.62286	11
135.825	8.25454	32.723	0.5616	1.58786	14
135.827	7.90798	29.6937	0.4917	4.23236	10
135.828	5.96864	21.791	0.38508	13.2273	12
135.829	5.72829	21.5467	0.39366	13.7558	14
135.83	7.31838	26.6912	0.44334	7.25143	12
135.831	7.15426	27.7853	0.49866	6.58179	16
135.833	7.48715	33.6608	0.55338	1.01186	11
135.834	7.31642	29.7717	0.52164	4.85364	13
135.835	7.51892	30.5718	0.52008	3.84721	11
135.836	7.13165	29.5515	0.495	5.54736	7
135.838	7.49642	32.3244	0.5361	2.26836	19
135.839	7.91931	33.9258	0.54006	0.650786	12
135.84	8.57271	32.9939	0.5376	0.987714	10
135.841	6.90258	32.4916	0.53622	2.46257	13
135.842	8.49759	32.9925	0.5544	1.39664	12
135.844	8.00031	33.1684	0.55368	1.40936	10
135.845	7.4367	34.2026	0.58578	1.07836	13
135.846	7.37222	26.6663	0.36972	1.41664	3
135.847	5.84677	25.2203	0.34032	2.02857	3
135.848	6.55608	31.1914	0.51762	3.2365	6
135.85	6.89156	27.2405	0.46398	7.34921	12
135.851	7.44432	33.7333	0.53052	1.65464	7
135.852	7.03996	30.4934	0.52452	4.48129	6
135.853	7.54872	30.0176	0.49848	2.23579	8
135.854	7.20408	23.0769	0.39708	1.83614	18
135.856	7.36714	32.0389	0.5052	1.17514	14
135.857	6.57609	28.5999	0.48024	6.34636	7
135.858	6.91645	32.4864	0.52962	2.87193	9
135.859	7.81782	33.2183	0.50754	1.60943	15
135.86	7.23976	33.9358	0.52206	1.60814	5
135.862	5.80124	33.9722	0.50334	3.34529	0
135.863	5.58482	26.4683	0.37428	10.4089	0
135.864	6.37523	21.8696	0.31038	13.6645	0
135.865	6.15796	19.4709	0.25866	14.2446	0
135.867	5.33208	20.0004	0.261	15.1854	2
135.868	5.72262	21.854	0.29922	12.7323	0
135.869	7.28052	28.5153	0.4143	6.60486	7
135.87	6.26257	30.6413	0.44328	5.56843	0
135.871	6.11899	28.2052	0.44802	6.6535	7
135.873	7.07628	26.3069	0.40566	7.90579	0
135.874	5.58005	20.4124	0.32892	14.581	0
135.875	4.50561	17.4312	0.228	18.6059	0
135.876	5.81077	16.506	0.23412	18.1598	0
135.877	5.33891	14.2842	0.16146	20.9345	0
135.879	3.4506	8.37849	0.11076	24.2382	0
135.88	3.69154	6.86299	0.07296	28.1804	0
135.881	3.84072	9.61618	0.12876	25.9036	0
135.882	5.86763	20.1323	0.37518	14.2069	2
135.883	7.11794	30.8164	0.51606	4.41921	5
135.885	7.78961	34.4013	0.58842	0.756071	4
135.886	8.20684	29.9074	0.54462	4.32364	2
135.887	6.20465	20.5751	0.4056	15.5139	0
135.888	8.27407	29.8823	0.54762	4.81	7
135.889	7.91666	35.0656	0.59736	0.272429	11
135.891	7.87061	34.1966	0.61296	0.417143	25
135.892	8.04219	33.995	0.57318	0.613286	30
135.893	7.74561	34.699	0.56442	0.589643	35
135.894	7.48631	34.4194	0.60216	0.6115	30
135.895	7.95499	34.0577	0.57756	0.722643	30
135.897	8.43951	30.9211	0.50058	3.423	29
135.898	7.60802	34.1564	0.56958	0.966357	31
135.899	7.63306	32.8553	0.57618	1.34586	31
135.9	7.32224	30.7748	0.53124	1.30514	31
135.902	8.03859	33.5509	0.52566	1.20371	27
135.903	8.37376	33.0055	0.53616	1.24271	22
135.904	8.26915	34.1428	0.5556	0.661286	19
135.905	8.4555	34.0203	0.54486	0.498214	19
135.906	8.26084	34.0405	0.55782	0.703357	23
135.908	8.44962	32.6997	0.5394	1.49579	23
135.909	6.81427	33.2413	0.5502	2.24621	19
135.91	6.85281	27.3681	0.48366	7.00357	14
135.911	8.08316	30.6636	0.48804	3.83129	14
135.912	7.98766	32.7548	0.54186	2.11336	15
135.914	9.30351	32.9722	0.54264	0.972357	16
135.915	6.43574	33.7207	0.57126	2.11114	22
135.916	7.38408	30.1072	0.48768	4.57307	28
135.917	6.79865	28.3315	0.49314	6.63079	22
135.918	7.56757	27.9214	0.51558	6.63621	15
135.92	7.57631	29.1668	0.53646	5.65786	19
135.921	6.82851	25.0141	0.45324	9.71707	19
135.922	4.67825	21.4084	0.37776	14.6646	16
135.923	7.02355	28.5835	0.50766	6.11357	14
135.924	7.12181	25.8936	0.44868	8.0725	23
135.926	7.40022	30.9682	0.53082	3.02329	25
135.927	7.75228	32.1886	0.53112	2.5065	17
135.928	6.70489	26.6345	0.45858	7.66164	16
135.929	6.64433	29.0128	0.49926	6.24279	24
135.931	6.79717	28.1204	0.51078	6.4775	21
135.932	7.31695	30.345	0.52704	4.491	15
135.933	7.75715	31.1421	0.50364	3.44714	13
135.934	6.35448	34.2782	0.56778	1.55043	19
135.935	8.28355	33.7495	0.5343	0.936071	16
135.937	7.51034	30.5197	0.51234	4.49007	17
135.938	8.53433	32.4732	0.53466	1.67057	17
135.939	7.69987	33.0799	0.56394	1.54407	22
135.94	8.71094	32.7701	0.53856	1.19743	19
135.941	7.12811	31.5951	0.5346	3.79129	12
135.943	5.5161	24.2383	0.39978	11.1042	15
135.944	6.66471	30.2614	0.53208	4.829	15
135.945	8.05024	30.4477	0.51492	3.77343	22
135.946	7.78765	31.528	0.53238	2.78114	23
135.947	7.64116	34.0834	0.56766	0.787214	17
135.949	7.51659	34.4824	0.55146	0.718357	15
135.95	8.83128	32.1644	0.52278	2.00121	8
135.951	7.71411	33.4747	0.5475	1.41371	8
135.952	7.65699	31.1892	0.51726	3.94279	8
135.953	7.85022	30.5925	0.5271	3.99021	12
135.955	8.40949	33.5939	0.54048	0.908857	14
135.956	7.29418	32.036	0.50712	2.95293	9
135.957	7.05166	28.6629	0.48702	6.31021	12
135.958	8.172	31.4401	0.52872	2.98664	21
135.959	4.55501	12.8661	0.13422	4.202	5
135.961	5.90336	25.7212	0.47508	9.06521	7
135.962	6.70812	26.3513	0.46122	8.414	12
135.963	7.69055	32.9744	0.5712	2.07043	10
135.964	7.19185	32.4848	0.5652	2.62886	7
135.966	6.35575	31.469	0.5448	3.56864	16
135.967	6.62898	31.8358	0.53724	3.52829	11
135.968	6.86838	29.2505	0.4983	5.65614	10
135.969	5.89087	24.5473	0.41382	10.8787	6
135.97	5.931	25.2934	0.42654	9.96671	5
135.972	7.25389	32.5318	0.53928	2.7475	11
135.973	6.71437	30.1192	0.5334	5.01679	15
135.974	6.30757	23.3688	0.40416	12.3698	4
135.975	6.76895	24.8519	0.4341	10.0901	14
135.976	7.00004	28.4697	0.46872	6.38557	10
135.978	6.6267	26.2952	0.44148	8.97007	0
135.979	5.05541	14.1967	0.22812	22.7297	4
135.98	7.12842	29.483	0.47748	5.70379	10
135.981	7.64195	33.9275	0.57738	0.976643	13
135.982	7.96733	33.2441	0.52908	1.71771	11
135.984	6.03079	22.1153	0.39822	13.0142	13
135.985	6.66815	28.8157	0.46566	6.29893	11
135.986	6.50663	24.395	0.39948	10.5114	4
135.987	7.61887	30.8652	0.50328	4.04457	9
135.988	6.57476	27.2582	0.48396	8.45114	4
135.99	5.45215	22.1375	0.37644	13.8662	6
135.991	7.76409	31.0554	0.50904	3.68407	10
135.992	8.32352	34.0176	0.53928	0.768643	11
135.993	7.78564	34.3824	0.5319	0.762786	9
135.995	8.09492	33.3729	0.52662	1.51507	6
135.996	7.68304	32.2831	0.51846	2.52164	4
135.997	7.93324	33.1197	0.52698	1.82229	10
135.998	7.86065	33.8411	0.53352	1.02986	8
135.999	7.54285	34.2034	0.54174	1.43264	7
136.001	7.68415	32.5405	0.53814	2.52043	8
136.002	6.40196	27.0406	0.4284	8.12893	4
136.003	7.74964	31.807	0.49632	3.07821	8
136.004	7.50441	34.325	0.53022	1.01457	12
136.005	7.80067	34.4897	0.54408	0.844429	9
136.007	7.17009	34.4628	0.54876	1.04321	3
136.008	6.43341	34.6865	0.5802	1.24564	6
136.009	7.68023	33.0138	0.53016	2.04529	4
136.01	6.95033	30.3548	0.50562	4.96371	7
136.011	7.77139	31.9901	0.49386	2.83521	9
136.013	8.02398	34.1889	0.51582	1.0755	12
136.014	7.61416	32.598	0.50772	2.80936	8
136.015	6.84874	27.4578	0.43944	9.6435	8
136.016	6.91131	33.6976	0.546	2.02429	9
136.017	5.98384	32.1689	0.5211	4.15757	7
136.019	6.32229	31.1828	0.52746	4.5385	1
136.02	6.76191	28.0121	0.45858	6.97443	4
136.021	5.98765	26.4049	0.43782	8.49693	6
136.022	6.1812	25.8897	0.43278	9.50693	9
136.023	6.14869	25.1927	0.39984	10.2964	5
136.025	6.61008	24.444	0.38298	10.8013	0
136.026	5.58799	24.5371	0.39174	11.2144	1
136.027	6.74714	27.5894	0.44292	7.35393	3
136.028	7.19296	28.2468	0.47802	6.4705	0
136.03	7.33262	32.0153	0.51618	2.98136	7
136.031	7.4601	30.317	0.4926	4.46957	4
136.032	9.05469	32.2658	0.50214	1.65029	2
136.033	7.35994	32.6905	0.53682	2.34357	8
136.034	8.77288	33.2909	0.51066	0.959857	4
136.036	7.49531	34.6402	0.5973	0.850214	8
136.037	8.04023	32.7345	0.56022	2.18829	9
136.038	5.57841	22.7874	0.36804	12.8106	6
136.039	5.23562	21.1397	0.36516	14.268	5
136.04	6.01507	21.029	0.34842	14.818	2
136.042	5.57126	16.413	0.2916	20.3926	12
136.043	7.82021	28.2262	0.49986	6.90457	9
136.044	4.17664	19.3833	0.3162	17.4332	4
136.045	6.86636	30.1966	0.52374	5.13857	6
136.046	7.74143	32.1767	0.5556	2.83957	9
136.048	8.01964	34.545	0.55596	0.678214	5
136.049	8.21959	33.4745	0.53472	1.178	9
136.05	7.64174	32.1735	0.5367	2.71264	4
136.051	8.26343	32.5995	0.51216	1.98507	5
136.052	7.94218	34.0614	0.54948	0.769357	14
136.054	7.79988	33.9904	0.54726	0.964571	5
136.055	8.71941	33.206	0.53574	1.25064	9
136.056	7.45968	34.1484	0.55056	1.09557	9
136.057	7.33987	33.5783	0.53592	1.8695	8
136.058	7.2576	33.3853	0.53046	1.94771	4
136.06	8.58589	31.2987	0.53202	2.67657	3
136.061	6.52405	27.2926	0.48402	8.23171	0
136.062	6.28242	23.6831	0.41046	12.1859	7
136.063	8.07295	33.4449	0.54264	1.22207	7
136.065	6.00639	27.1432	0.46866	8.86136	4
136.066	7.91158	34.4588	0.55656	0.634929	10
136.067	7.92011	34.4031	0.56688	0.666286	6
136.068	8.29689	34.021	0.55212	0.781786	9
136.069	7.77097	34.4528	0.56508	0.750214	6
136.071	6.91661	31.6939	0.56574	3.792	7
136.072	7.73502	32.687	0.55956	2.79386	7
136.073	5.0607	19.4621	0.35328	18.6023	0
136.074	4.10554	7.8785	0.09072	31.2628	10
136.075	3.33979	11.1903	0.12774	28.5615	5
136.077	3.86741	12.8485	0.17316	24.0351	7
136.078	4.36124	7.52453	0.0828	26.9541	6
136.079	4.29131	5.20007	0.04506	34.9422	0
136.08	4.89039	8.52021	0.06726	33.4677	4
136.081	4.12962	14.4699	0.216	24.3662	13
136.083	7.14484	29.4439	0.51684	6.06436	21
136.084	6.73375	31.9522	0.52908	3.54621	11
136.085	7.01132	32.6464	0.5382	3.05171	19
136.086	8.04388	32.8807	0.51156	1.47357	19
136.087	7.36444	28.4595	0.45846	5.71457	9
136.089	4.19432	12.765	0.13806	25.1044	0
136.09	5.29078	18.9835	0.30864	17.8064	10
136.091	7.7994	33.255	0.55986	1.27329	13
136.092	7.73852	33.2963	0.55662	1.90286	16
136.094	8.52544	33.0189	0.5208	1.30486	16
136.095	8.14659	33.5286	0.56352	1.01943	17
136.096	7.24865	32.2037	0.5352	2.80921	12
136.097	6.45628	24.7394	0.41574	10.2698	7
136.098	5.36495	19.9861	0.29604	15.5731	14
136.1	4.56374	9.86011	0.09762	27.1581	4
136.101	6.3144	17.4532	0.21252	17.7624	3
136.102	5.20671	16.446	0.18918	19.2644	4
136.103	6.53135	28.1225	0.45852	7.85429	9
136.104	7.17501	27.9122	0.45558	7.46464	17
136.106	6.111	23.6099	0.3804	12.4797	15
136.107	7.3413	31.9574	0.54132	2.85336	21
136.108	7.35528	32.1446	0.53994	2.91636	13
136.109	6.91242	33.8112	0.549	1.672	21
136.11	7.92445	33.376	0.5394	1.48493	30
136.112	6.95128	33.5302	0.58458	1.93514	22
136.113	7.54539	32.5245	0.54216	2.51164	19
136.114	6.28401	30.7257	0.51876	4.68114	17
136.115	7.28148	30.0094	0.50478	4.60129	26
136.116	8.30006	32.072	0.53274	2.18429	21
136.118	7.32621	26.0113	0.47958	8.40164	20
136.119	6.34987	33.9272	0.5685	1.96543	20
136.12	7.3521	33.179	0.54426	2.02321	16
136.121	5.70531	27.5235	0.47982	7.81014	20
136.122	5.68922	22.6384	0.39696	12.8392	11
136.124	6.36776	24.6984	0.441	10.4514	10
136.125	7.29079	32.6411	0.54708	2.44671	13
136.126	8.19334	32.6703	0.5289	2.06193	9
136.127	6.09686	28.1656	0.47826	7.52207	7
136.129	7.76192	31.9763	0.53898	2.97293	9
136.13	8.47122	32.8244	0.53724	1.48021	9
136.131	7.42341	33.844	0.57168	1.26557	10
136.132	7.21355	30.681	0.52272	4.31457	9
136.133	8.06908	30.2029	0.5196	3.94807	3
136.135	7.44909	33.4392	0.56652	1.4315	14
136.136	7.81708	34.0756	0.54432	1.06386	9
136.137	7.47529	33.7619	0.53208	1.75443	6
136.138	7.64455	33.4692	0.54558	1.67036	8
136.139	7.74937	33.4321	0.52974	1.61621	9
136.141	7.02895	32.156	0.54096	3.27164	11
136.142	6.86186	27.9494	0.46764	6.80971	8
136.143	6.22117	27.4117	0.47106	8.2095	13
136.144	7.11884	28.7487	0.47178	6.02979	8
136.145	7.32801	30.7116	0.50766	4.91943	8
136.147	6.36348	29.5625	0.48996	6.12629	13
136.148	5.9931	30.4646	0.50466	5.24057	9
136.149	7.99084	29.6428	0.48912	4.67664	8
136.15	7.29736	30.0405	0.47316	4.73714	12
136.151	7.52628	31.3075	0.5064	3.06636	14
136.153	7.11545	29.4986	0.48474	5.47479	9
136.154	6.64973	24.4583	0.3948	10.0597	12
136.155	7.63226	31.0632	0.54408	3.36436	16
136.156	7.3467	32.2442	0.52086	2.6535	14
136.158	7.13472	30.83	0.52806	3.88021	11
136.159	6.91682	32.3197	0.52692	2.97579	13
136.16	7.39016	32.5738	0.54426	2.38171	16
136.161	6.70786	28.753	0.48024	6.3835	16
136.162	6.36162	23.8729	0.38514	11.5607	12
136.164	7.27581	30.75	0.48276	4.2535	8
136.165	7.25299	29.7437	0.51294	4.90257	9
136.166	6.80035	30.6505	0.50202	5.07964	11
136.167	6.96812	28.9779	0.44712	6.16021	5
136.168	7.95362	32.3436	0.52812	2.55721	7
136.17	7.56619	32.6737	0.53676	2.73143	6
136.171	7.46968	32.1786	0.5265	2.99957	4
136.172	7.34527	31.3018	0.51774	3.68621	10
136.173	8.00989	30.513	0.49926	3.9125	8
136.174	6.97145	27.2678	0.46512	7.47029	4
136.176	6.79474	28.0749	0.47442	7.01329	4
136.177	7.69664	29.2767	0.47442	5.16764	6
136.178	6.81538	29.0942	0.50526	5.936	12
136.179	7.90687	28.6761	0.50094	5.74	8
136.18	7.68505	28.795	0.50586	5.59814	5
136.182	7.14124	31.1828	0.5136	4.12386	8
136.183	7.77621	29.2019	0.50886	5.38829	9
136.184	7.26443	32.5239	0.5538	2.53486	11
136.185	6.14742	30.9384	0.5208	4.86171	9
136.186	6.93101	28.5957	0.46578	6.46707	8
136.188	6.16913	27.0592	0.46698	8.24936	4
136.189	7.44861	28.7548	0.45774	6.2105	3
136.19	6.19015	28.2012	0.5067	7.14664	0
136.191	6.92206	30.2899	0.51294	4.91307	0
136.193	6.52548	25.6474	0.44322	9.66721	8
136.194	7.54984	33.6236	0.55122	1.78286	8
136.195	7.20397	31.7038	0.53136	3.29179	11
136.196	6.90681	27.1503	0.45258	7.632	5
136.197	7.80612	28.3477	0.46338	6.50486	0
136.199	8.05706	30.3282	0.48774	4.24364	9
136.2	5.57185	23.9717	0.36546	12.3548	2
136.201	5.69922	20.9357	0.29406	14.9582	7
136.202	6.48042	28.4183	0.50742	6.9045	8
136.203	6.75942	28.9612	0.48984	6.283	4
136.205	7.45751	30.3498	0.48822	4.72379	1
136.206	7.32965	32.2998	0.52224	2.95507	4
136.207	7.08004	29.4669	0.49932	5.48729	6
136.208	6.83005	27.3025	0.46644	7.49457	13
136.209	7.71109	32.0153	0.525	2.55886	9
136.211	6.55571	31.9622	0.53124	3.50871	7
136.212	7.92323	27.6985	0.44508	6.47479	5
136.213	7.40483	29.2978	0.45354	5.644	5
136.214	6.59086	30.226	0.52146	5.22386	3
136.215	6.60351	27.0677	0.46176	7.73436	9
136.217	5.49609	25.2673	0.40782	10.6789	5
136.218	6.71368	24.0622	0.42978	10.3444	1
136.219	6.98231	31.0703	0.5304	4.09936	0
136.22	7.26189	30.1165	0.53496	4.27421	5
136.222	6.93376	27.6719	0.48504	7.70243	1
136.223	7.45909	33.4595	0.54222	2.24707	10
136.224	8.04071	33.272	0.54426	1.75664	5
136.225	7.17464	29.7773	0.48936	5.13043	1
136.226	8.27571	31.0246	0.519	3.24171	8
136.228	6.91343	27.9357	0.46956	6.91479	0
136.229	4.02342	18.2052	0.2481	18.8387	3
136.23	5.91025	22.7713	0.4011	12.5279	5
136.231	7.12858	31.7409	0.53532	3.46064	5
136.232	7.02127	32.8258	0.55386	2.52586	7
136.234	8.04626	32.1329	0.52542	2.83564	6
136.235	7.47175	30.1642	0.51468	4.51521	4
136.236	6.39582	26.5161	0.42102	8.88471	0
136.237	6.49276	29.9397	0.51138	5.44186	3
136.238	7.48906	32.9047	0.525	2.2815	3
136.24	7.99666	30.6019	0.51912	3.98071	4
136.241	6.12768	23.0075	0.44406	12.9203	0
136.242	4.89796	17.0008	0.3204	19.5458	4
136.243	5.77731	22.467	0.39216	13.9622	0
136.244	6.87542	25.9352	0.45396	9.4435	0
136.246	5.66741	19.4578	0.31788	11.6771	2
136.247	5.60054	24.9113	0.43038	6.56257	7
136.248	6.70071	30.3646	0.51198	4.68179	11
136.249	7.91899	30.5807	0.50346	4.16336	5
136.25	6.89696	31.6164	0.54966	3.658	9
136.252	7.10291	29.5075	0.51798	5.25936	4
136.253	7.32272	29.3424	0.52092	5.44593	4
136.254	7.33505	31.2108	0.52446	3.73279	3
136.255	6.89802	27.4801	0.45534	7.74114	4
136.257	6.90236	30.0355	0.51966	4.97679	8
136.258	5.98082	28.989	0.46926	7.06936	1
136.259	7.66488	32.1049	0.53844	2.65293	12
136.26	7.04938	31.8077	0.53286	3.6065	6
136.261	5.1588	22.8973	0.4032	13.6301	0
136.263	6.72607	22.7747	0.40254	12.4729	3
136.264	5.27681	19.7432	0.30066	16.6574	0
136.265	5.30513	14.9764	0.21138	22.4677	0
136.266	4.46649	9.72743	0.1164	29.0661	5
136.267	5.99675	10.7078	0.1341	27.6866	8
136.269	2.50369	7.5257	0.08574	29.1466	2
136.27	5.18495	7.98798	0.07908	32.8844	6
136.271	4.38501	16.3393	0.20898	23.9435	0
136.272	5.265	17.2725	0.25674	19.7449	0
136.273	5.51965	20.9919	0.36708	16.0338	2
136.275	4.06975	14.5452	0.20532	24.9166	2
136.276	2.87656	7.84821	0.09006	29.4037	0
136.277	4.13254	7.03841	0.07764	28.8871	1
136.278	3.84337	6.47971	0.06708	31.7069	8
136.279	4.21285	5.11593	0.05442	33.6863	0
136.281	4.33096	5.49015	0.05598	33.4806	3
136.282	4.30237	6.70894	0.07548	31.0826	0
136.283	5.9508	16.1624	0.23988	21.2034	0
136.284	3.79943	6.17843	0.06918	32.9475	2
136.285	4.9455	14.7242	0.27912	24.7934	5
136.287	4.93459	18.2717	0.2784	18.9349	6
136.288	4.94714	20.2216	0.35214	16.6684	3
136.289	5.04106	17.7503	0.27948	18.709	5
136.29	4.7052	11.893	0.1524	25.7272	0
136.292	5.10236	17.8617	0.35316	20.2576	7
136.293	6.00755	21.0567	0.41118	14.6422	14
136.294	5.60234	22.5331	0.42294	14.429	8
136.295	5.15991	12.7294	0.14868	25.1701	0
136.296	5.0805	19.7895	0.28938	17.0766	0
136.298	5.05461	15.169	0.20616	20.6896	0
136.299	5.53251	17.9615	0.26898	18.1062	1
136.3	7.10455	27.0728	0.4575	7.47579	0
136.301	7.52273	28.2744	0.44988	6.29864	5
136.302	5.14975	18.7145	0.31698	17.8056	0
136.304	4.72865	17.9044	0.32688	19.0289	7
136.305	7.32611	32.8168	0.59442	2.59164	7
136.306	6.60462	29.8334	0.54912	5.34807	15
136.307	7.95012	31.0405	0.56634	3.56171	10
136.308	7.4889	29.1081	0.56466	3.99593	5
136.31	5.72977	15.6147	0.29262	6.00279	25
136.311	6.87462	17.6887	0.3195	2.32171	18
136.312	7.40366	28.4032	0.5079	3.82029	15
136.313	7.07416	30.5933	0.54264	4.63393	9
136.314	7.78114	32.1074	0.55884	2.65357	14
136.316	6.84805	28.0931	0.50244	7.09457	3
136.317	5.07489	19.7569	0.3045	16.5999	3
136.318	6.58758	28.3148	0.49464	6.93779	7
136.319	6.03625	24.7709	0.39174	10.6989	6
136.321	6.63242	29.0531	0.5097	6.00807	8
136.322	7.37989	30.8733	0.53304	3.84364	9
136.323	8.47774	31.9743	0.54972	2.40314	11
136.324	7.02466	31.0579	0.5523	3.55286	8
136.325	6.71024	28.662	0.46524	6.30886	13
136.327	6.18941	28.5525	0.50118	7.05571	8
136.328	5.81495	22.1294	0.36846	13.706	8
136.329	6.00787	24.8879	0.42306	10.7557	13
136.33	7.17644	30.6826	0.48528	4.51129	7
136.331	6.06235	26.8083	0.45924	8.2645	5
136.333	7.5663	30.2179	0.51702	4.30943	7
136.334	6.56989	27.904	0.46686	6.87607	14
136.335	8.31716	31.8616	0.48684	2.76621	10
136.336	6.70722	27.0434	0.44682	7.77036	11
136.337	7.21345	27.3912	0.4491	6.88229	8
136.339	7.37047	32.3554	0.52548	2.57107	16
136.34	7.85393	32.7141	0.50946	2.31229	11
136.341	6.91454	29.4157	0.49728	5.14814	5
136.342	7.42384	31.6895	0.5103	3.03136	9
136.343	7.48435	30.5897	0.5175	4.12643	12
136.345	8.1306	31.8803	0.52356	2.672	11
136.346	7.17215	30.0162	0.53514	4.68007	5
136.347	6.84545	25.8182	0.42024	9.17071	6
136.348	6.51208	24.6839	0.41562	10.3421	6
136.349	7.02958	27.9129	0.453	6.91307	7
136.351	7.67441	29.9895	0.50232	4.86264	7
136.352	7.07368	31.2976	0.5424	3.77186	7
136.353	7.59309	31.0533	0.5013	3.73064	12
136.354	8.09434	29.5592	0.49026	4.57193	11
136.356	7.66403	33.7752	0.55938	1.37371	6
136.357	7.03996	28.0098	0.45708	6.94107	5
136.358	7.23664	31.6476	0.50244	3.50571	6
136.359	6.5844	32.8237	0.54546	3.1125	13
136.36	7.36761	30.7596	0.46008	4.83764	10
136.362	7.11985	29.1016	0.46554	5.9185	5
136.363	6.51071	26.6977	0.44586	8.57257	0
136.364	5.96467	25.3359	0.42378	9.69257	12
136.365	6.44125	26.4644	0.4161	8.57193	5
136.366	7.23431	29.8566	0.48984	4.99	4
136.368	6.37523	34.9634	0.58548	1.27207	10
136.369	7.40965	33.9671	0.57282	1.17479	12
136.37	6.78918	33.6287	0.5493	2.13457	5
136.371	7.30594	33.0598	0.53676	2.25079	9
136.372	7.14388	31.6789	0.5313	3.83607	10
136.374	7.64868	33.4678	0.54786	1.74386	1
136.375	4.62341	18.395	0.2808	16.9974	1
136.376	5.67037	18.3806	0.2619	15.0764	0
136.377	7.06267	29.9656	0.49878	5.14843	6
136.378	6.92899	26.8599	0.48336	7.41171	5
136.38	8.30001	31.2604	0.50976	3.333	1
136.381	6.55973	28.4102	0.48192	6.63121	0
136.382	6.77478	26.9644	0.46938	7.66636	5
136.383	6.67525	30.5348	0.52758	4.68	0
136.385	7.77584	32.6808	0.51714	2.00307	4
136.386	7.28831	31.119	0.47832	4.09757	7
136.387	7.092	30.5089	0.51978	4.24929	1
136.388	6.90978	28.869	0.49074	5.75571	5
136.389	7.35872	31.5139	0.51894	3.46136	5
136.391	7.13711	29.6983	0.4956	5.33993	9
136.392	7.34284	25.4038	0.41574	8.78979	2
136.393	6.58255	24.4575	0.38808	10.491	5
136.394	6.07294	28.0992	0.47592	7.53264	3
136.395	6.82142	28.8591	0.47118	6.6685	6
136.397	7.65281	33.7563	0.54594	1.71257	11
136.398	7.17485	32.4586	0.53052	2.72243	10
136.399	7.36703	29.8918	0.4794	5.01171	9
136.4	7.64206	32.6965	0.5295	2.33471	13
136.401	6.97124	28.4777	0.46794	6.76	13
136.403	7.65519	30.4614	0.51462	4.12936	14
136.404	7.64598	31.2486	0.50724	3.54386	11
136.405	8.22277	31.5397	0.49926	2.96414	14
136.406	8.37349	32.9553	0.53634	1.61836	8
136.407	7.94801	32.7492	0.52512	1.70029	4
136.409	7.13112	25.4029	0.43596	9.63786	11
136.41	5.85593	26.7067	0.45774	8.93879	10
136.411	6.60224	27.4878	0.46866	7.77279	14
136.412	7.17946	31.3209	0.52452	3.86014	10
136.413	6.57577	29.4225	0.48378	5.57871	15
136.415	6.90787	32.9529	0.55686	1.94979	16
136.416	6.06362	32.7299	0.516	2.55021	20
136.417	6.12344	24.7541	0.42558	10.2886	1
136.418	7.77568	32.7534	0.513	2.04836	7
136.42	6.87097	28.8488	0.50682	5.73321	2
136.421	7.30228	29.873	0.49872	4.91557	7
136.422	7.02773	32.6127	0.50616	2.6005	8
136.423	7.89829	33.6937	0.53316	1.36886	6
136.424	8.42982	31.9569	0.50076	2.20929	5
136.426	6.65105	34.7741	0.55644	1.12743	12
136.427	6.4683	34.4867	0.567	1.304	6
136.428	7.35284	32.8379	0.53646	2.36571	8
136.429	7.63671	33.4915	0.53376	1.5865	10
136.43	6.78642	30.8112	0.51072	4.35814	8
136.432	7.89697	32.0476	0.48936	2.57336	10
136.433	7.73799	31.5885	0.48528	3.14629	10
136.434	7.2108	34.2048	0.51684	1.03957	6
136.435	7.15299	33.8737	0.52728	1.33221	9
136.436	7.92344	31.8607	0.5145	2.80014	9
136.438	8.26978	31.7807	0.50982	3.08479	8
136.439	6.39741	28.559	0.47604	6.56029	9
136.44	6.98596	32.8729	0.5391	2.60214	8
136.441	7.66069	31.27	0.49404	3.45164	9
136.442	8.07279	32.9899	0.53424	1.53864	16
136.444	7.54406	30.051	0.49002	3.35057	9
136.445	7.27306	29.9518	0.50088	2.74179	9
136.446	7.89941	29.0863	0.48066	5.16579	7
136.447	7.17004	30.1606	0.47988	4.834	9
136.449	6.85652	33.0235	0.5283	2.73814	1
136.45	7.27809	28.4407	0.49656	6.01	13
136.451	6.58112	27.9306	0.49356	7.07743	4
136.452	6.98167	29.5392	0.49842	5.18243	11
136.453	6.04864	31.9014	0.53532	4.40071	9
136.455	8.31356	32.1743	0.51192	2.4175	9
136.456	6.46825	28.6629	0.46962	6.33957	6
136.457	7.10899	31.239	0.51012	3.80221	4
136.458	7.27989	31.6043	0.54684	3.80921	12
136.459	8.66229	31.5303	0.49146	2.61914	10
136.461	6.82449	31.7981	0.52422	3.70493	8
136.462	6.54247	31.9249	0.50892	3.63886	8
136.463	7.56964	30.382	0.48714	4.3235	4
136.464	7.56863	32.2071	0.4746	2.773	9
136.465	7.85245	32.418	0.5229	2.24393	2
136.467	7.5789	31.4992	0.50346	3.29864	7
136.468	7.68473	33.5176	0.54282	1.58986	11
136.469	7.46259	29.7104	0.48354	5.08571	10
136.47	7.77044	30.6365	0.50022	3.63271	4
136.471	7.82735	30.6922	0.4767	3.88457	9
136.473	8.37551	32.9143	0.51636	1.691	1
136.474	5.11809	26.3857	0.43548	9.61329	2
136.475	8.05871	31.2911	0.48816	3.46057	8
136.476	6.66228	32.8146	0.5151	2.72564	6
136.477	7.28741	30.6345	0.50844	4.08529	7
136.479	7.12774	25.4119	0.43002	2.90993	17
136.48	7.51913	31.8578	0.52104	2.75593	14
136.481	7.46497	30.8714	0.51894	4.24014	8
136.482	7.46693	33.4903	0.51606	1.66129	5
136.484	7.67356	32.8185	0.53214	2.03193	6
136.485	6.62956	26.1523	0.45012	8.677	10
136.486	8.42432	31.5633	0.50784	2.76786	5
136.487	6.70585	32.8526	0.53226	2.68893	9
136.488	6.52384	32.9625	0.5415	2.83593	5
136.49	6.71935	30.8723	0.507	4.52864	13
136.491	6.47306	32.1717	0.53394	3.35336	0
136.492	5.67784	28.7861	0.5079	6.59721	7
136.493	6.22842	29.824	0.49782	5.78729	5
136.494	7.52199	29.6022	0.4818	5.1715	3
136.496	6.48598	29.1329	0.46944	6.49329	4
136.497	6.6438	26.7535	0.44496	8.33586	4
136.498	6.22694	30.9261	0.5034	4.48614	3
136.499	6.96791	29.58	0.46788	5.65964	2
136.5	6.9696	27.9162	0.46722	7.22857	3
136.502	5.95001	24.3494	0.40416	10.9041	5
136.503	7.5996	29.5102	0.48792	5.29257	0
136.504	6.7383	24.3215	0.40548	10.6813	8
136.505	6.28687	23.4844	0.38202	11.1981	4
136.506	6.17813	27.3482	0.4701	7.98271	3
136.508	7.21964	29.3725	0.48084	5.33321	9
136.509	7.27766	32.9871	0.54072	2.26221	10
136.51	6.65899	27.6472	0.43572	7.72607	0
136.511	7.62729	30.8694	0.49032	4.06436	5
136.512	6.76694	24.897	0.42492	10.0487	10
136.514	6.66296	26.8615	0.45132	8.18086	6
136.515	7.35814	29.3821	0.49332	5.42993	5
136.516	7.1766	32.0181	0.50316	3.39121	3
136.517	7.31091	31.6721	0.507	3.58843	4
136.519	6.93609	30.5654	0.49458	5.08407	0
136.52	5.48666	25.5897	0.40626	9.769	3
136.521	8.24215	32.9259	0.51126	1.59679	4
136.522	8.31907	30.0324	0.49596	3.96829	6
136.523	6.54252	23.7037	0.38208	11.5365	4
136.525	7.21758	33.1919	0.5502	2.2925	7
136.526	6.41912	26.8694	0.44982	8.45871	4
136.527	7.14346	30.5238	0.49404	4.516	7
136.528	6.76752	27.3644	0.456	7.47	0
136.529	6.23049	31.8437	0.51474	4.01986	6
136.531	8.50299	31.0679	0.48744	3.06229	4
136.532	6.34447	26.1525	0.45216	8.70529	4
136.533	7.21133	32.3821	0.52368	3.1295	1
136.534	7.2297	32.9164	0.52572	2.47036	9
136.535	7.10449	29.3522	0.48462	5.49564	1
136.537	6.74799	24.8014	0.41124	9.8385	0
136.538	6.66281	28.7546	0.50154	6.6255	10
136.539	7.22684	27.6119	0.43884	7.26279	6
136.54	7.97215	31.4677	0.50052	3.197	9
136.541	7.94732	32.3005	0.50196	2.37107	3
136.543	6.07458	23.5836	0.375	11.339	1
136.544	6.63004	27.747	0.46752	7.20179	5
136.545	7.39361	30.0812	0.48246	4.56864	10
136.546	7.19762	29.8208	0.48108	5.3755	8
136.548	5.62082	30.5217	0.5007	5.56414	4
136.549	7.32251	32.4525	0.5259	2.56136	11
136.55	7.5708	30.3071	0.49242	4.272	9
136.551	7.30366	31.5837	0.5286	3.42029	2
136.552	7.10608	31.8875	0.5214	3.20564	15
136.554	6.00321	33.1143	0.56478	3.14864	5
136.555	8.12621	30.1672	0.4995	4.18936	6
136.556	7.67028	32.3912	0.5262	2.52593	8
136.557	7.37381	32.9772	0.52608	2.13107	10
136.558	6.68499	29.6349	0.49944	6.37207	10
136.56	5.62129	28.4592	0.53562	9.394	3
136.561	4.18908	6.78846	0.07836	35.8688	0
136.562	4.18818	5.4299	0.03984	35.976	0
136.563	3.20395	5.49416	0.03648	35.2021	0
136.564	4.93777	4.87811	0.02964	33.3676	1
136.566	3.36372	6.16742	0.0399	34.2216	0
136.567	3.44838	7.39755	0.05226	34.3456	0
136.568	2.71927	7.24117	0.04578	31.8524	2
136.569	3.40184	6.66549	0.0222	33.31	2
136.57	2.53451	6.60459	0.04476	32.3604	0
136.572	4.19718	6.32861	0.03966	30.1241	0
136.573	4.22598	8.85304	0.07428	28.411	0
136.574	5.64861	21.4674	0.35136	15.1664	7
136.575	7.01582	30.1091	0.46404	5.69593	0
136.576	7.26914	33.9028	0.50244	1.32793	2
136.578	8.00698	31.0999	0.47166	3.40864	0
136.579	6.12339	33.4726	0.57894	2.95043	9
136.58	7.69198	27.3729	0.47556	6.99086	6
136.581	6.61082	30.7599	0.5334	5.20871	9
136.583	7.22922	32.1703	0.519	2.92621	10
136.584	7.92995	32.824	0.50526	1.5905	8
136.585	8.12112	32.8201	0.5301	1.77364	12
136.586	7.24362	28.0879	0.4533	6.56636	9
136.587	5.67244	31.7095	0.51294	4.33629	9
136.589	6.78536	32.8531	0.51018	2.95293	12
136.59	7.17755	31.4407	0.5244	3.68979	16
136.591	7.85298	33.0459	0.53082	1.61871	13
136.592	7.6194	32.1913	0.53058	2.78	11
136.593	7.39715	30.8631	0.49074	3.90443	8
136.595	6.58996	32.812	0.53328	2.54764	6
136.596	7.55566	28.2121	0.44514	6.17336	4
136.597	7.15103	27.548	0.43404	7.19286	8
136.598	7.04811	28.6908	0.46224	6.089	9
136.599	7.15844	28.5216	0.4617	6.12086	3
136.601	6.3054	29.6161	0.4839	5.89943	9
136.602	7.75684	30.5619	0.49452	3.93429	12
136.603	7.13419	31.5551	0.5016	3.53021	8
136.604	7.10629	30.9711	0.47916	4.32557	11
136.605	7.37545	33.547	0.52644	1.67493	14
136.607	6.88484	28.5896	0.46458	6.24964	8
136.608	7.93752	33.2387	0.54318	1.60321	11
136.609	7.95976	32.0096	0.49764	2.58271	11
136.61	6.55676	29.7289	0.49698	5.65064	13
136.612	7.80618	32.0208	0.52176	2.73286	11
136.613	7.51082	29.5666	0.46518	5.18579	8
136.614	7.85192	30.731	0.495	3.92207	8
136.615	7.51436	31.552	0.513	3.27407	13
136.616	7.60405	30.4713	0.49134	4.14521	9
136.618	6.63178	30.3984	0.49332	4.85186	11
136.619	6.39593	33.8154	0.57342	1.40214	19
136.62	7.71358	33.9576	0.54468	0.828571	17
136.621	7.91857	33.7988	0.53262	0.892357	22
136.622	7.06908	30.8721	0.53334	3.948	15
136.624	7.82328	30.1461	0.50016	4.15543	6
136.625	7.45894	32.7022	0.53628	2.079	11
136.626	8.1747	31.9297	0.50568	2.48743	11
136.627	8.07739	31.7737	0.5064	2.30093	13
136.628	8.23336	32.8755	0.53634	1.78143	9
136.63	7.88289	32.7638	0.5211	2.08379	11
136.631	8.43882	32.541	0.51186	1.42221	10
136.632	7.35528	32.6611	0.53352	2.40729	11
136.633	6.92179	33.5287	0.55944	1.77743	8
136.634	7.90534	33.6463	0.55332	1.1525	10
136.636	6.88913	33.4806	0.53796	1.86214	9
136.637	8.16104	32.7109	0.52206	1.44771	12
136.638	7.60082	33.758	0.53568	1.13886	7
136.639	8.10169	32.8538	0.51618	1.79843	15
136.64	8.05558	33.4666	0.51798	1.20679	17
136.642	7.47577	33.7968	0.53064	1.12464	12
136.643	7.90957	33.8184	0.53394	0.973357	10
136.644	8.00905	32.2481	0.51576	2.3275	4
136.645	8.35586	33.4156	0.53214	0.932571	13
136.647	8.30075	33.3767	0.53502	1.20643	6
136.648	8.45079	32.3813	0.49272	2.01864	7
136.649	7.85239	33.2949	0.5346	1.61171	10
136.65	7.4844	32.1814	0.5262	2.65236	10
136.651	7.96902	32.7376	0.546	2.0495	11
136.653	7.73222	33.9364	0.54912	1.04907	15
136.654	6.79521	25.3087	0.42498	9.1385	10
136.655	8.03504	30.8061	0.5121	3.5095	8
136.656	8.35115	33.2199	0.53724	1.03529	11
136.657	7.40361	33.9333	0.56472	1.07607	14
136.659	7.46899	34.28	0.55008	0.955143	13
136.66	7.98517	33.5953	0.56454	1.07607	8
136.661	5.91189	24.0663	0.39864	11.0706	6
136.662	3.83321	12.0242	0.18516	23.3073	7
136.663	4.63976	14.886	0.31128	19.3255	7
136.665	6.94202	30.334	0.54894	4.29021	15
136.666	7.27941	28.0279	0.49482	6.45507	11
136.667	6.43976	26.4217	0.48048	8.71421	17
136.668	7.40472	32.9949	0.5316	1.86729	24
136.669	7.96092	33.4579	0.55968	1.44829	27
136.671	7.07924	32.9227	0.54414	1.515	34
136.672	7.42728	31.8052	0.54426	0.628857	42
136.673	7.62046	34.1156	0.54756	1.30593	22
136.674	7.67171	33.4502	0.54636	1.31736	25
136.676	7.6185	32.867	0.56694	1.98021	24
136.677	7.62718	34.0019	0.54168	1.05307	24
136.678	7.46513	26.8759	0.45738	7.38914	24
136.679	7.54703	29.9016	0.537	4.39707	38
136.68	7.70654	33.9511	0.55848	0.815571	35
136.682	8.25999	33.0097	0.53718	1.64779	16
136.683	7.36851	33.9892	0.54516	0.9665	18
136.684	6.93964	27.4858	0.49428	5.97129	16
136.685	7.19042	34.6485	0.5412	0.901214	18
136.686	7.75466	33.1595	0.5556	1.9445	11
136.688	6.50419	23.1249	0.4431	10.2365	20
136.689	8.06411	32.37	0.53502	2.07136	21
136.69	7.78024	33.9958	0.57576	0.763	13
136.691	6.98919	31.0599	0.53862	3.85057	12
136.692	7.19338	29.3596	0.522	4.48421	13
136.694	5.65121	12.8732	0.22968	5.85521	33
136.695	6.01655	22.2091	0.42912	10.7539	18
136.696	7.77272	33.6647	0.58764	0.825643	28
136.697	6.73396	34.212	0.5643	1.174	37
136.698	8.0343	33.1452	0.55536	1.25757	28
136.7	7.42601	31.1014	0.5121	3.21021	22
136.701	7.11974	30.9328	0.53622	3.66986	15
136.702	7.68976	31.0957	0.51654	3.50986	20
136.703	7.98607	29.8658	0.49884	4.40629	16
136.704	7.63396	32.0841	0.53058	2.40807	19
136.706	6.74852	28.0154	0.50322	6.70657	14
136.707	7.16882	27.7887	0.49908	6.00236	13
136.708	7.35665	30.3761	0.56538	3.76864	17
136.709	8.5608	31.6787	0.55464	1.37671	20
136.711	7.39302	32.2985	0.56634	1.17314	25
136.712	8.05013	31.4634	0.5196	2.1085	18
136.713	8.16925	31.8095	0.54354	1.88843	15
136.714	6.18311	33.1376	0.54858	2.39036	22
136.715	7.32118	31.8638	0.5409	2.81586	20
136.717	8.70491	31.9012	0.53652	1.82893	15
136.718	7.39938	32.9988	0.5577	1.68843	13
136.719	7.14743	33.1179	0.54306	1.85443	12
136.72	7.23499	32.3727	0.5454	2.4245	12
136.721	6.63697	33.5434	0.55188	1.48771	19
136.723	7.61855	31.8566	0.55062	2.37743	14
136.724	7.5537	31.3591	0.53766	3.03236	14
136.725	7.31584	34.5114	0.57228	0.630714	11
136.726	7.94229	33.828	0.55026	0.774429	14
136.727	8.18238	32.6141	0.531	1.67843	13
136.729	7.85239	32.1366	0.55296	2.03086	12
136.73	7.22086	30.2386	0.53022	4.53371	7
136.731	7.0866	30.5956	0.5268	4.28536	13
136.732	6.04244	21.2148	0.3948	12.8434	4
136.733	6.69674	26.6421	0.5067	8	11
136.735	6.85498	33.3522	0.55164	1.74557	15
136.736	7.04149	33.899	0.62874	1.13743	16
136.737	7.77727	33.9167	0.55176	0.819071	18
136.738	7.46063	30.9516	0.55188	4.1145	7
136.739	7.27152	30.3006	0.51918	4.38907	14
136.741	7.36925	31.8913	0.5691	2.8385	7
136.742	5.84158	18.3645	0.35646	16.7429	9
136.743	6.91618	26.4841	0.4941	8.70243	12
136.744	7.04848	31.4171	0.54714	3.54029	14
136.746	6.17527	25.0373	0.47664	10.1334	8
136.747	7.15548	30.7501	0.5232	3.94057	9
136.748	7.08586	25.9802	0.47136	8.46793	10
136.749	7.36883	25.9214	0.4794	8.31771	9
136.75	7.4736	25.7775	0.46956	7.95079	5
136.752	7.11926	31.8403	0.5643	3.00057	15
136.753	7.75509	32.5258	0.555	2.16543	8
136.754	7.30382	31.0107	0.52302	3.58671	2
136.755	6.71125	24.8632	0.4341	9.12514	2
136.756	7.31239	31.1321	0.52926	3.16793	8
136.758	6.42134	30.0871	0.6021	2.65757	8
136.759	6.24515	30.6735	0.56688	3.19321	15
136.76	6.23276	20.8733	0.43752	2.69171	27
136.761	7.04954	30.6233	0.59304	3.08014	15
136.762	7.16289	30.2205	0.59382	3.53693	10
136.764	7.67271	31.4597	0.61302	2.23579	16
136.765	5.54659	23.9369	0.5331	11.9638	8
136.766	3.97821	12.3227	0.2157	26.327	4
136.767	4.24059	10.8374	0.17106	27.9785	2
136.768	4.95582	8.81351	0.11862	31.4744	3
136.77	5.05144	5.34534	0.04794	33.7064	0
136.771	4.27532	5.49015	0.05328	33.9702	0
136.772	3.66988	4.33725	0.03522	37.7436	1
136.773	3.69498	3.87357	0.03504	33.8279	0
136.775	2.8233	7.76389	0.07608	33.3033	0
136.776	4.12825	6.85762	0.08076	32.3982	0
136.777	4.62219	10.2315	0.15006	30.1379	0
136.778	4.55358	14.3208	0.23886	27.9211	0
136.779	5.15017	20.6511	0.34392	18.6269	2
136.781	6.94938	25.4687	0.43254	10.8791	5
136.782	6.69981	29.6712	0.50106	5.85971	7
136.783	7.23134	29.7962	0.47928	5.29986	0
136.784	4.81616	22.857	0.38442	14.9028	0
136.785	4.48163	20.512	0.34536	17.2289	0
136.787	4.46416	15.3462	0.23982	23.3191	0
136.788	2.62657	7.34253	0.05394	29.1236	5
136.789	3.36124	8.55283	0.06378	27.5111	36
136.79	4.5225	15.6875	0.2043	22.7261	65
136.791	6.13954	24.2632	0.3825	11.4693	126
136.793	6.5709	28.9195	0.47598	6.28243	108
136.794	6.81411	25.1423	0.41526	7.17379	101
136.795	7.28216	24.4271	0.42798	9.95871	175
136.796	7.36989	31.4237	0.51822	3.03229	168
136.797	6.80961	32.6826	0.52038	2.32829	146
136.799	7.43723	29.5969	0.48408	5.1405	78
136.8	6.32705	23.1604	0.36276	14.6829	88
136.801	6.42356	19.5963	0.33546	15.9069	98
136.802	5.3217	18.1474	0.33234	17.9203	116
136.803	6.74344	22.9047	0.37518	12.6775	101
136.805	5.23445	17.0886	0.3252	20.5164	70
136.806	5.7906	11.1146	0.20808	27.1534	55
136.807	3.27801	6.86037	0.0897	30.5066	4
136.808	3.14476	6.7837	0.07656	30.1641	6
136.81	4.88928	11.1991	0.16794	26.7867	18
136.811	4.96938	7.84593	0.11214	30.805	13
136.812	4.60466	12.201	0.17244	27.4084	20
136.813	4.66089	10.2714	0.11328	28.8158	6
136.814	4.27071	9.05049	0.11664	30.5812	25
136.816	3.89679	8.37074	0.15738	32.7829	29
136.817	4.98198	11.4792	0.28398	29.5991	45
136.818	6.42679	20.902	0.50724	15.9851	49
136.819	6.91459	21.2389	0.47496	15.0595	32
136.82	5.47692	18.0506	0.40614	19.2752	21
136.822	6.14785	20.4354	0.41964	15.2036	29
136.823	5.65846	20.4761	0.4224	16.5434	21
136.824	4.17928	12.189	0.22848	24.8929	15
136.825	3.50767	7.12955	0.08694	30.6069	2
136.826	3.36574	4.97597	0.02778	33.1836	0
136.828	2.91203	4.59111	0.02328	33.7772	3
136.829	3.54658	7.88503	0.12552	31.7569	28
136.83	7.39684	29.8812	0.54546	5.84236	49
136.831	7.90184	33.1461	0.52518	1.16686	51
136.832	7.55269	31.1653	0.5454	2.83257	60
136.834	7.61824	33.47	0.51048	1.15514	38
136.835	7.0875	32.8622	0.54186	1.89279	34
136.836	7.26655	32.8961	0.53478	2.02257	36
136.837	8.42405	31.1426	0.53022	1.96064	36
136.839	6.99501	27.3577	0.46122	4.27129	40
136.84	7.21392	26.7303	0.40248	2.06879	45
136.841	7.79882	30.2865	0.47922	3.68343	32
136.842	7.42786	32.844	0.49536	1.72857	30
136.843	7.64084	33.1948	0.5418	0.984929	27
136.845	7.60976	32.7145	0.54378	1.11086	26
136.846	7.39742	33.199	0.55122	1.10814	17
136.847	7.78484	33.2845	0.53256	1.23593	14
136.848	7.87834	32.9139	0.53742	1.22293	20
136.849	7.65455	32.8239	0.56274	1.3865	27
136.851	7.15278	30.982	0.55812	3.24836	18
136.852	7.33108	26.7406	0.48372	8.2125	16
136.853	6.39926	26.5013	0.3933	9.97529	14
136.854	7.2891	29.4518	0.41016	5.88329	15
136.855	8.16559	29.4283	0.40332	5.38036	23
136.857	6.47831	30.2175	0.4587	6.26014	19
136.858	6.43024	29.3169	0.48174	6.17079	21
136.859	7.44157	33.1324	0.53808	0.8455	35
136.86	7.51463	33.6323	0.55062	0.501929	30
136.861	7.60569	32.1444	0.57996	2.11707	27
136.863	7.0146	30.1728	0.54408	4.20836	23
136.864	7.34141	31.8486	0.53598	2.82364	8
136.865	7.7211	33.293	0.57	1.33243	8
136.866	8.14616	33.5037	0.55926	0.949429	15
136.867	8.29609	33.6383	0.53772	0.444643	22
136.869	7.68902	33.6512	0.54936	1.00621	19
136.87	7.61421	31.432	0.51798	2.86707	4
136.871	6.82819	30.4549	0.5865	4.03257	2
136.872	8.26481	33.0733	0.55314	1.04279	13
136.874	8.58653	31.9319	0.56334	2.16536	9
136.875	3.76004	17.2141	0.38976	21.3376	6
136.876	5.16139	17.1712	0.34794	19.443	14
136.877	6.28714	27.3509	0.50964	8.02229	13
136.878	7.52156	33.8648	0.59328	0.835857	16
136.88	7.73884	33.5898	0.55926	0.508786	17
136.881	7.47551	34.1494	0.5676	0.354643	6
136.882	7.24156	32.8694	0.5922	1.38036	10
136.883	7.24701	33.3912	0.60054	0.961929	7
136.884	7.35189	33.789	0.55758	0.483214	11
136.886	8.45439	33.3436	0.55416	0.583143	10
136.887	7.52892	33.6693	0.58314	0.973429	7
136.888	8.11451	33.7648	0.54828	0.939429	2
136.889	6.96621	33.4397	0.59736	1.42893	6
136.89	6.68785	26.7016	0.50898	8.6035	9
136.892	6.17882	18.5724	0.41052	17.4136	13
136.893	6.00438	25.7981	0.49896	7.61957	16
136.894	5.89521	24.3577	0.46404	7.23486	18
136.895	7.24256	31.156	0.56964	3.40893	12
136.896	8.12329	33.1384	0.55164	0.778214	18
136.898	7.88723	31.2333	0.55398	1.29471	20
136.899	6.60722	26.8291	0.54054	4.54743	21
136.9	5.29041	16.9169	0.3378	20.3889	10
136.901	5.17733	16.6965	0.33054	20.5817	13
136.903	6.18152	19.3364	0.38712	16.4023	12
136.904	6.91274	32.239	0.54294	2.77529	20
136.905	7.64529	32.9152	0.55308	1.36107	14
136.906	7.19407	28.2111	0.53574	6.04207	12
136.907	4.70372	17.2914	0.29844	20.4194	5
136.909	5.05932	22.8106	0.4575	13.9591	18
136.91	6.51341	31.8396	0.56202	2.13721	20
136.911	7.80263	31.9572	0.56232	1.6145	12
136.912	7.48832	26.0785	0.5196	7.18121	5
136.913	7.30038	27.7654	0.5265	5.94621	14
136.915	7.71104	32.325	0.54804	0.958	8
136.916	6.93746	30.7916	0.51966	1.40414	16
136.917	7.06961	31.8452	0.53442	2.947	11
136.918	8.08057	31.5741	0.50664	2.90971	7
136.919	8.29519	32.8148	0.50304	1.768	9
136.921	7.86028	33.6802	0.52806	1.55371	3
136.922	5.67847	19.0502	0.3666	19.2215	0
136.923	4.48258	10.1658	0.18936	29.7615	3
136.924	6.86626	26.1622	0.46812	9.54321	5
136.925	7.30223	33.9537	0.55998	1.43564	11
136.927	7.22531	32.9667	0.53106	2.33843	5
136.928	6.75376	25.1262	0.47064	10.8466	10
136.929	7.40446	28.1564	0.51576	7.3155	6
136.93	8.63846	33.7423	0.55056	0.690429	5
136.931	7.99205	34.2056	0.53742	0.801714	5
136.933	8.3277	30.5072	0.52224	4.11129	4
136.934	6.07569	18.6433	0.3816	17.4339	5
136.935	5.63241	17.2332	0.37122	18.4893	9
136.936	4.39915	12.5016	0.25548	26.629	2
136.938	4.91273	12.6924	0.31476	25.5036	9
136.939	6.32642	27.016	0.55734	9.03143	23
136.94	6.57222	34.4389	0.59532	0.818143	16
136.941	8.28254	33.2656	0.53508	0.878143	11
136.942	8.2323	33.6084	0.5649	0.598357	11
136.944	8.97798	32.8493	0.53604	0.810571	9
136.945	8.43787	33.1296	0.54036	1.13264	6
136.946	8.50638	31.5576	0.5007	1.16136	8
136.947	7.92206	31.4155	0.51	1.223	12
136.948	8.34538	33.9794	0.51258	0.767286	8
136.95	7.72629	34.5356	0.52464	0.793214	3
136.951	7.67366	32.2369	0.49614	3.4085	1
136.952	6.61378	27.3706	0.47316	9.22607	2
136.953	6.4017	31.2036	0.5256	5.23614	1
136.954	8.78993	33.6983	0.50118	0.625143	5
136.956	8.04817	32.5665	0.49884	0.677929	9
136.957	8.31383	33.2592	0.49362	0.442286	5
136.958	8.01	34.1318	0.53496	0.55	10
136.959	8.2692	33.8267	0.51396	0.710857	6
136.96	7.42129	33.9502	0.56232	0.9465	9
136.962	8.18555	33.7024	0.54822	0.783929	7
136.963	8.11954	33.8493	0.55944	0.828786	6
136.964	7.34765	32.809	0.55278	2.11993	4
136.965	5.65285	20.8273	0.40734	15.7403	5
136.966	6.46777	25.1507	0.53196	10.0776	10
136.968	7.74614	33.2209	0.57918	1.13957	7
136.969	6.38963	24.822	0.49368	11.1102	2
136.97	5.31471	15.152	0.3012	24.0958	1
136.971	6.09274	15.0061	0.29832	23.3419	4
136.973	7.41764	26.1163	0.52662	9.06636	6
136.974	7.40832	25.9976	0.516	9.81707	7
136.975	5.06906	16.9508	0.32784	21.323	8
136.976	4.76423	17.0924	0.31068	20.7238	1
136.977	5.64411	14.4284	0.22002	22.8034	0
136.979	7.14007	24.0526	0.40602	11.0522	13
136.98	8.45968	29.8558	0.48516	3.69079	6
136.981	5.97436	28.2739	0.48864	6.57307	13
136.982	7.30265	29.4485	0.50214	4.6305	17
136.983	6.93487	31.4244	0.54486	3.44221	15
136.985	5.89489	23.3311	0.42414	12.2956	7
136.986	5.45077	20.2912	0.31842	16.2074	11
136.987	6.59668	26.9997	0.40818	3.07843	24
136.988	7.85361	30.3103	0.50784	2.52207	40
136.989	7.71972	32.3787	0.52254	1.46571	36
136.991	8.27688	30.9553	0.5358	2.83229	31
136.992	7.80951	32.4348	0.55164	2.19264	36
136.993	7.53464	33.6273	0.58458	0.85	48
136.994	8.6841	32.2677	0.56232	0.955	34
136.995	7.89851	30.1235	0.53586	1.91379	25
136.997	8.16988	30.9172	0.56142	1.49086	27
136.998	7.77531	31.5184	0.56508	1.384	28
136.999	7.75191	31.6179	0.5583	1.71621	25
137	8.3673	32.1453	0.5874	1.07986	17
137.002	8.22849	32.8803	0.5919	0.998214	22
137.003	7.25792	32.6642	0.56568	0.896	15
137.004	9.36011	30.2748	0.55356	2.13571	12
137.005	5.55321	19.7043	0.37788	17.5832	8
137.006	7.18862	21.4261	0.40434	14.9316	2
137.008	8.50908	32.6547	0.5484	1.43164	15
137.009	7.77367	33.2656	0.54672	1.34643	18
137.01	7.96002	33.2366	0.55266	1.13029	18
137.011	8.01143	32.5579	0.59802	1.43593	22
137.012	6.97855	30.7785	0.58548	2.08036	14
137.014	6.48566	24.3923	0.5427	10.5064	7
137.015	5.45389	14.0511	0.34284	20.779	5
137.016	5.18358	12.4372	0.26634	17.6664	25
137.017	6.31747	21.8004	0.49608	7.87807	18
137.018	6.61013	26.8989	0.52812	5.4455	21
137.02	7.52241	30.0324	0.56772	4.1945	18
137.021	8.66001	32.7733	0.55518	1.19186	21
137.022	8.64884	33.1457	0.56034	0.5555	17
137.023	7.43336	34.1803	0.58146	0.549357	20
137.024	8.0649	33.8545	0.546	0.480214	19
137.026	8.20424	32.7705	0.54036	0.856571	37
137.027	8.38636	32.2324	0.56166	1.00907	39
137.028	7.7157	32.9583	0.58248	0.964786	38
137.029	8.36799	32.0539	0.52428	1.84943	34
137.03	8.28164	33.4981	0.57654	0.569857	21
137.032	8.11096	33.1109	0.57972	1.01457	23
137.033	7.13134	33.8058	0.57138	1.131	33
137.034	7.96532	33.3886	0.54402	0.906857	25
137.035	8.84356	32.9773	0.52914	0.7505	12
137.037	8.77701	30.3714	0.4866	2.38057	8
137.038	8.29916	27.6035	0.46782	1.95457	15
137.039	8.40272	32.6134	0.54678	0.730786	24
137.04	7.74233	33.9143	0.56436	0.739286	19
137.041	7.44406	34.0123	0.55188	1.01579	17
137.043	7.59595	33.6584	0.54096	0.875286	21
137.044	7.82884	33.4712	0.52002	0.652071	15
137.045	8.20699	33.3529	0.50568	0.858714	16
137.046	7.17686	33.3049	0.56574	1.36421	27
137.047	7.94859	32.1356	0.57972	2.06543	23
137.049	7.73333	33.6267	0.6045	0.811786	18
137.05	7.88914	33.4208	0.60714	0.888429	17
137.051	8.08634	33.5552	0.62682	0.620714	10
137.052	8.01445	30.2281	0.51012	3.94979	3
137.053	7.55179	30.8674	0.52902	4.2105	1
137.055	6.62601	26.7698	0.46818	8.82171	1
137.056	7.05044	23.6751	0.4227	11.7163	4
137.057	7.28354	30.3383	0.50574	2.81243	5
137.058	7.35596	32.3528	0.57822	2.07243	2
137.059	8.13462	34.0594	0.5955	1.21821	4
137.061	7.70702	33.8562	0.56748	1.55786	5
137.062	7.97294	32.3138	0.55008	2.39471	0
137.063	7.15987	28.6393	0.48168	6.6285	1
137.064	7.60918	33.1986	0.5571	1.02236	4
137.066	8.23024	32.372	0.53178	2.01907	4
137.067	5.57444	17.1135	0.34944	18.9238	2
137.068	5.22238	22.6689	0.45678	13.5891	4
137.069	7.94059	34.1338	0.57558	0.956643	7
137.07	7.75339	33.3973	0.54648	1.54236	2
137.072	7.65466	33.8038	0.54228	1.33643	6
137.073	8.31002	33.258	0.5316	1.11964	6
137.074	8.07432	33.0988	0.52542	1.69829	4
137.075	7.53274	33.6917	0.55476	1.56107	4
137.076	8.22012	33.9439	0.5418	0.795071	5
137.078	7.03408	28.4001	0.51096	6.306	4
137.079	6.03498	21.2912	0.34398	9.72071	11
137.08	8.5158	32.601	0.59694	0.923571	15
137.081	8.15109	31.2348	0.55254	3.21879	3
137.082	6.02614	20.0103	0.4074	16.6726	3
137.083	6.72962	27.6532	0.51966	7.74543	8
137.084	8.88131	32.9098	0.53304	0.583214	5
137.086	7.51998	31.9894	0.59304	1.68364	14
137.087	7.05319	24.5859	0.50466	11.2405	7
137.088	4.78752	13.4517	0.29868	25.1653	13
137.089	7.33066	29.1192	0.56472	3.63357	7
137.09	5.49191	21.811	0.45066	9.87007	4
137.091	4.5873	14.1981	0.26436	22.1287	0
137.092	4.82352	12.4674	0.2586	24.8503	7
137.093	6.43669	21.6243	0.47166	12.4058	12
137.094	6.18284	29.1689	0.58464	4.96993	9
137.096	5.55348	21.5003	0.45204	14.5523	5
137.097	7.12895	28.0865	0.51516	5.00943	5
137.098	5.93889	17.1985	0.34734	14.1618	2
137.099	3.68333	5.82979	0.09204	19.0134	3
137.1	5.94159	7.11844	0.16734	8.49943	13
137.101	6.70654	20.6787	0.44082	3.33514	16
137.102	7.48366	29.9233	0.5376	1.36736	12
137.103	7.31928	31.2952	0.55476	1.51007	15
137.105	7.69283	30.5252	0.54546	2.72429	12
137.106	7.41611	27.5042	0.51528	6.56914	12
137.107	7.21001	29.391	0.51282	4.85407	11
137.108	6.70373	32.354	0.5676	2.19279	16
137.109	7.63168	30.5298	0.54282	3.29686	15
137.11	7.07246	27.5735	0.52188	3.3285	19
137.111	5.80309	20.7565	0.40254	14.9082	1
137.112	5.57063	14.0384	0.22452	19.1671	15
137.113	6.69065	25.2789	0.48792	5.67771	21
137.115	8.31203	31.9631	0.56742	1.30914	13
137.116	7.27639	32.9456	0.58512	1.38129	14
137.117	7.26332	30.65	0.56076	3.50707	10
137.118	8.33178	31.9068	0.55002	1.54293	10
137.119	7.5006	28.0212	0.49116	3.64086	9
137.12	8.23892	31.2802	0.5796	1.60043	19
137.121	7.72221	32.4134	0.61164	1.01007	23
137.122	7.84721	32.1226	0.62748	0.818786	26
137.123	6.47619	30.3037	0.61272	0.908286	25
137.125	6.88193	29.0066	0.49512	5.91943	10
137.126	7.87659	26.6965	0.46992	7.44271	2
137.127	7.53025	32.8325	0.53016	1.96043	2
137.128	7.13589	30.5987	0.5064	3.63357	9
137.129	7.14658	30.0118	0.52254	4.59014	11
137.13	6.93085	28.6871	0.52248	5.29586	3
137.131	4.10776	12.3613	0.1536	2.75193	6
137.132	7.92746	32.5179	0.54078	2.09471	3
137.134	8.38456	31.1945	0.49944	2.85879	1
137.135	7.56434	31.7124	0.53676	2.99093	2
137.136	7.36057	31.2515	0.52446	3.58829	0
137.137	6.51754	24.5127	0.43032	10.57	9
137.138	7.45756	32.2665	0.53976	2.05443	6
137.139	6.27469	30.4602	0.53304	3.64093	4
137.14	6.32282	28.4497	0.5163	6.18936	7
137.141	8.3403	32.3773	0.53796	1.90836	7
137.142	6.94705	28.0868	0.45558	7.81079	3
137.144	7.75991	27.2846	0.47748	7.25471	8
137.145	8.24654	32.2294	0.52356	0.804714	14
137.146	6.46571	30.5435	0.52884	3.40686	10
137.147	7.49959	31.6045	0.54048	3.29614	2
137.148	7.11233	30.5024	0.53976	4.24771	12
137.149	7.81295	33.5129	0.555	1.18671	2
137.15	7.88564	32.8639	0.53772	1.76514	6
137.151	8.08147	33.5636	0.54432	0.9925	7
137.152	6.92232	29.3615	0.537	5.75079	0
137.154	6.65312	22.7487	0.41406	12.2171	2
137.155	6.36316	24.801	0.4593	10.5931	0
137.156	5.52499	20.1891	0.39084	17.2596	8
137.157	7.40568	29.0716	0.5145	5.77371	5
137.158	5.92401	19.8864	0.35322	16.0495	7
137.159	6.95668	27.9901	0.4905	2.04221	4
137.16	7.54417	31.6745	0.53148	2.03293	3
137.161	6.22715	25.1979	0.4683	2.05414	7
137.163	8.14632	33.6257	0.58548	1.09907	0
137.164	7.73031	29.2518	0.49812	1.383	4
137.165	7.76552	32.0885	0.55398	1.6885	7
137.166	7.16125	32.383	0.5505	2.4625	0
137.167	6.31144	27.3187	0.4743	2.78729	0
137.168	7.18571	26.2262	0.4641	3.12836	0
137.169	6.51425	28.4103	0.46686	4.83864	1
137.17	5.00993	20.836	0.37998	12.8823	3
137.171	7.30366	25.0552	0.40752	9.46643	0
137.173	5.9652	22.8439	0.39846	12.7705	3
137.174	5.84074	22.3335	0.34656	13.8949	1
137.175	5.63188	20.9221	0.32322	15.7458	0
137.176	3.38082	10.1731	0.15948	30.3945	0
137.177	3.41095	8.37144	0.09864	33.626	0
137.178	4.79726	15.7378	0.29076	21.5367	0
137.179	4.72251	11.5192	0.18972	27.9371	0
137.18	5.63908	15.8768	0.2898	20.923	0
137.181	6.68652	25.3853	0.4671	10.5731	0
137.183	6.81506	28.728	0.55014	7.51907	3
137.184	6.69626	26.6622	0.53832	8.51129	3
137.185	3.8079	11.2693	0.21582	24.5426	1
137.186	5.04016	12.7895	0.26958	22.5714	1
137.187	6.65476	30.1573	0.59832	4.26771	11
137.188	8.06501	28.4603	0.53556	4.87993	20
137.189	5.87975	18.1909	0.38286	15.606	13
137.19	6.74926	24.6278	0.4797	10.9374	1
137.192	7.12964	29.9679	0.5454	5.007	7
137.193	8.04097	29.8879	0.60642	2.65586	3
137.194	6.60918	26.3493	0.53718	4.47736	0
137.195	6.20211	19.8843	0.37398	13.0924	1
137.196	5.00728	15.1258	0.2562	19.4581	0
137.197	3.76046	10.1556	0.15216	28.0656	0
137.198	3.45886	7.61045	0.0621	30.6888	0
137.199	3.49237	7.38551	0.06114	28.1264	0
137.2	4.04174	6.04296	0.0723	27.9344	0
137.202	3.033	5.96395	0.09906	27.7723	0
137.203	4.05921	7.50363	0.10632	27.9776	0
137.204	4.01728	11.9391	0.1965	25.945	0
137.205	5.12587	17.1754	0.33126	19.1761	0
137.206	4.34573	14.84	0.2565	23.1561	0
137.207	3.26875	13.256	0.20394	26.239	0
137.208	4.36045	12.8508	0.18696	24.9222	0
137.209	4.83692	13.4358	0.2454	23.6266	0
137.21	5.30709	17.4301	0.32892	19.0289	1
137.212	5.42361	25.8189	0.4794	9.728	0
137.213	6.44024	27.1398	0.47676	8.01114	1
137.214	7.22531	33.0697	0.5316	2.231	7
137.215	7.68812	33.6322	0.54282	1.44707	6
137.216	7.61088	34.301	0.52362	0.883143	3
137.217	8.15241	34.3738	0.56298	0.457929	4
137.218	7.71056	31.2045	0.53076	3.2065	36
137.219	5.87621	27.2837	0.50052	7.27557	209
137.221	6.74402	28.0733	0.46182	5.87371	167
137.222	6.33695	22.5519	0.35382	10.9348	132
137.223	6.19555	24.3202	0.41454	10.0344	158
137.224	5.58916	25.3015	0.41064	9.78721	123
137.225	6.81258	23.5079	0.39942	10.2416	111
137.226	6.36935	26.5701	0.45366	7.83464	125
137.227	6.09485	27.6436	0.4686	6.85471	156
137.228	7.01052	26.8128	0.45726	6.84893	206
137.229	6.94398	26.3074	0.4428	6.556	158
137.231	7.3431	27.8362	0.45582	5.89729	170
137.232	7.41907	25.7333	0.43494	5.08279	176
137.233	6.90967	27.6599	0.4683	6.23307	145
137.234	6.35982	26.0105	0.43002	8.04536	109
137.235	7.22737	27.8502	0.45354	5.89564	139
137.236	6.89945	29.3716	0.47634	5.15571	177
137.237	7.58822	26.9239	0.45954	6.55086	163
137.238	6.77382	28.8716	0.48762	5.63807	142
137.239	6.40339	25.7539	0.4245	9.06814	132
137.241	7.14086	27.0151	0.447	7.19529	172
137.242	7.19291	29.7175	0.48732	4.54371	188
137.243	8.47064	31.587	0.50034	2.08471	207
137.244	7.59272	31.9851	0.54828	2.20843	227
137.245	8.70406	31.8358	0.49596	1.65421	185
137.246	8.01339	32.4932	0.53904	1.13836	187
137.247	8.11705	32.0955	0.53154	1.378	171
137.248	8.08555	30.8137	0.5367	0.919429	174
137.25	6.32462	27.1129	0.48234	0.568857	148
137.251	7.6878	28.8117	0.50478	0.528429	142
137.252	7.55862	32.3147	0.58692	0.4805	136
137.253	6.52569	30.2886	0.52794	0.405357	113
137.254	7.19989	28.9389	0.50586	0.619	107
137.255	7.82682	30.4057	0.53958	0.3905	136
137.256	6.99485	28.0775	0.51654	0.310714	120
137.257	7.18745	29.8999	0.52806	0.307571	117
137.258	7.04954	28.995	0.50838	0.279286	113
137.26	7.10995	28.7317	0.50856	0.2835	111
137.261	7.14928	28.1298	0.495	0.349571	145
137.262	7.19629	28.4862	0.49782	0.4455	172
137.263	6.93884	27.4785	0.49386	0.334357	156
137.264	5.58805	24.989	0.44268	0.434214	74
137.265	7.98724	28.4789	0.51762	0.6205	83
137.266	6.06166	25.0845	0.42402	1.003	99
137.267	8.64021	33.4121	0.56778	0.476714	13
137.268	7.94959	33.4771	0.57132	0.738929	15
137.27	7.9299	33.0033	0.53808	1.32429	24
137.271	7.72073	33.2931	0.51834	1.20257	13
137.272	7.50769	28.1349	0.47766	6.48657	13
137.273	7.31409	24.8952	0.41376	9.064	37
137.274	7.21075	31.0774	0.5256	3.54193	33
137.275	8.39419	32.8768	0.52494	1.09386	41
137.276	8.20826	33.4358	0.53988	0.785786	15
137.277	7.69039	31.9358	0.52632	2.84357	25
137.279	8.29948	31.7545	0.51744	2.33957	17
137.28	6.79654	30.6713	0.4935	2.55686	8
137.281	7.34374	29.0722	0.47712	4.655	18
137.282	8.36598	31.3554	0.51606	2.07386	12
137.283	8.46874	31.0178	0.52986	1.63679	23
137.284	7.06616	27.6636	0.51138	6.57729	42
137.285	6.32636	19.9048	0.3864	16.3077	39
137.286	7.14071	30.5554	0.51372	3.67836	52
137.287	6.81634	33.2687	0.55884	1.03843	40
137.289	7.99909	33.4062	0.55074	0.827929	19
137.29	7.17427	31.4412	0.51144	1.15064	20
137.291	7.50208	32.9564	0.57474	1.44514	6
137.292	8.20403	33.7285	0.56616	0.503143	10
137.293	9.6723	32.9031	0.552	0.2535	8
137.294	8.58044	33.1775	0.55776	0.954071	13
137.295	7.35983	33.832	0.57702	1.5255	20
137.296	6.65698	29.5287	0.5382	6.19057	12
137.297	5.22445	16.7694	0.29502	20.5559	1
137.299	7.30774	28.7296	0.49926	6.24979	9
137.3	9.38409	33.5035	0.54486	0.219429	7
137.301	8.4879	34.1267	0.54384	0.232071	7
137.302	8.2692	33.5798	0.54096	0.240714	11
137.303	7.39414	34.458	0.56424	0.483286	11
137.304	7.596	34.3501	0.5808	0.928071	10
137.305	8.22436	34.0471	0.57114	0.628429	8
137.306	8.44925	33.3944	0.57492	1.275	7
137.308	7.7643	34.1244	0.56082	0.534071	9
137.309	8.28662	33.7988	0.53424	0.511357	9
137.31	8.35025	33.9691	0.57282	0.615786	17
137.311	7.38651	33.7145	0.5817	1.38836	33
137.312	7.30345	34.0947	0.56838	0.826214	25
137.313	8.12351	29.7033	0.51348	4.11721	29
137.314	7.87564	29.23	0.4761	3.82643	53
137.315	6.29936	24.7282	0.41982	2.104	76
137.316	7.56529	25.3943	0.4191	2.60307	87
137.318	6.948	27.8042	0.44664	1.73457	104
137.319	7.25718	30.8436	0.54198	2.0105	71
137.32	8.22378	32.1734	0.53022	1.56829	32
137.321	7.72989	33.178	0.57666	1.51807	14
137.322	8.02572	33.4562	0.52716	1.11679	12
137.323	7.85774	33.8127	0.57474	0.834286	22
137.324	7.94388	32.542	0.56976	1.78957	26
137.325	7.70056	32.3708	0.56538	1.42843	29
137.326	7.75466	30.741	0.50844	2.72771	31
137.328	8.36704	29.3891	0.48708	1.69443	56
137.329	8.89846	31.6615	0.55968	0.621357	48
137.33	8.62984	32.416	0.55458	0.425786	49
137.331	8.27979	32.5414	0.55542	0.336929	61
137.332	7.75138	30.9761	0.51996	0.393143	59
137.333	7.84313	30.7879	0.5262	0.435643	74
137.334	8.50336	32.7309	0.5226	0.356714	73
137.335	7.77351	33.1437	0.54666	0.266857	71
137.337	8.24273	32.9718	0.53586	0.223357	66
137.338	9.04235	32.6256	0.53112	0.265214	71
137.339	8.16798	33.2011	0.54474	0.276929	76
137.34	7.28047	31.6788	0.5184	0.334071	67
137.341	8.33093	33.1644	0.5421	0.330357	51
137.342	8.62962	32.6669	0.5214	0.400286	40
137.343	7.86446	33.2848	0.5385	0.454643	47
137.344	7.66069	33.2528	0.54	0.455286	43
137.345	8.79755	32.9511	0.53604	0.307214	43
137.347	8.21033	33.2593	0.54054	0.383143	50
137.348	8.89777	32.4843	0.53232	0.5445	44
137.349	9.04601	32.4086	0.5289	0.560286	43
137.35	8.13166	30.8531	0.50634	2.17193	38
137.351	8.19985	32.7677	0.50454	0.872071	44
137.352	8.17401	33.0171	0.54504	0.725429	27
137.353	8.17597	31.5234	0.52044	1.95893	32
137.354	7.776	32.1101	0.5079	1.53007	28
137.355	8.15765	32.4709	0.51642	1.10529	43
137.357	8.36794	31.6706	0.52308	1.16757	43
137.358	9.07698	32.165	0.5076	0.879714	56
137.359	7.90496	33.0974	0.53754	0.829571	48
137.36	8.21197	32.7138	0.537	0.817286	46
137.361	7.33013	33.507	0.5466	0.998429	26
137.362	8.89666	32.47	0.51942	0.658286	31
137.363	8.49076	32.8131	0.549	0.712857	43
137.364	8.28948	32.8784	0.5604	0.779	34
137.366	8.45185	32.2987	0.5385	0.949	34
137.367	6.71289	29.1704	0.4725	1.83443	21
137.368	6.55878	21.9485	0.44322	11.3166	18
137.369	7.86595	30.6921	0.53958	3.03021	20
137.37	8.07231	33.4939	0.5475	0.582071	24
137.371	8.51125	33.2757	0.51714	0.502071	18
137.372	8.41976	32.3454	0.50454	0.734214	25
137.373	7.45168	33.7925	0.58338	0.802071	15
137.374	8.38609	33.5312	0.5658	0.554143	15
137.376	8.58118	30.2043	0.54726	2.30229	9
137.377	7.80342	32.8853	0.5727	1.12429	4
137.378	8.76769	31.4202	0.531	1.59914	2
137.379	7.56725	23.6839	0.40776	2.08393	17
137.38	5.94445	21.0056	0.37386	8.96	9
137.381	7.61638	30.5043	0.51528	2.75614	16
137.382	8.64042	31.9632	0.54864	1.1775	24
137.383	6.77801	31.3418	0.52674	0.8745	19
137.384	6.26098	30.6297	0.53682	3.97879	15
137.386	8.15432	31.5424	0.52248	2.22364	22
137.387	7.37195	30.9095	0.54168	3.03007	29
137.388	7.48673	32.7917	0.55506	1.12686	29
137.389	8.13118	29.9538	0.4722	0.631429	40
137.39	7.71978	31.672	0.5319	0.498	48
137.391	8.48705	32.8216	0.56076	0.446714	46
137.392	8.00471	33.3231	0.54558	0.442571	41
137.393	9.26624	32.2604	0.54498	0.409071	44
137.395	9.28964	31.9069	0.58542	0.518	39
137.396	7.81809	32.9321	0.58812	1.09807	23
137.397	7.88501	33.7384	0.56484	0.644429	5
137.398	9.09863	31.2408	0.54648	1.56279	8
137.399	7.45581	33.1267	0.60126	1.17507	6
137.4	8.31664	32.877	0.58074	1.40314	13
137.401	7.02011	27.2312	0.4722	6.85793	16
137.402	6.91359	29.5353	0.5049	3.95079	18
137.403	8.72105	32.4709	0.52134	1.00907	17
137.405	8.34935	32.6206	0.5385	1.16314	34
137.406	8.29657	32.8655	0.54588	1.14757	28
137.407	8.22986	32.1831	0.54516	1.33564	33
137.408	7.35808	30.5205	0.52512	1.80043	37
137.409	7.73328	29.7649	0.52368	4.92614	23
137.41	5.80024	22.4462	0.41832	14.9346	6
137.411	8.30192	33.018	0.57468	1.04879	0
137.412	8.05193	27.643	0.50256	6.68179	1
137.413	6.15346	15.7333	0.27336	19.7552	0
137.415	4.06599	10.4658	0.13104	28.2454	0
137.416	5.83375	15.5059	0.22842	21.7182	0
137.417	6.80315	23.9527	0.40668	12.2466	0
137.418	8.03308	29.9773	0.54462	4.73364	8
137.419	8.40626	32.0408	0.56424	2.13586	4
137.42	6.14509	21.5282	0.25692	0.904929	3
137.421	8.76081	31.8383	0.5718	1.84371	2
137.422	7.39181	30.7957	0.57378	4.15264	13
137.423	8.10964	32.2184	0.576	1.9195	32
137.425	8.04515	33.0814	0.56232	1.22857	21
137.426	8.20011	31.4766	0.52692	1.65407	22
137.427	8.02668	30.3657	0.54288	2.45343	24
137.428	7.66234	32.5704	0.5619	1.68579	24
137.429	8.31415	31.5448	0.53154	2.26493	26
137.43	8.83429	32.3925	0.49428	1.18164	28
137.431	7.62988	32.8338	0.54672	1.38936	34
137.432	8.43263	32.8221	0.54858	0.984143	39
137.434	8.09815	32.0897	0.54432	1.85243	35
137.435	7.14012	30.1007	0.5223	4.25521	20
137.436	7.91852	31.001	0.53784	2.804	14
137.437	8.43522	31.7127	0.52464	2.17579	13
137.438	8.55201	31.6596	0.55122	1.97593	11
137.439	8.32987	31.2397	0.52896	2.44857	9
137.44	8.06675	28.7524	0.47868	5.44607	13
137.441	6.43955	23.8839	0.42414	11.5853	12
137.442	7.72237	30.047	0.51636	4.03836	30
137.444	7.27941	23.2827	0.41088	11.5334	20
137.445	6.91004	23.8173	0.44814	11.1132	12
137.446	6.93233	28.9695	0.5262	5.74086	11
137.447	5.55999	15.2722	0.27492	20.9513	6
137.448	7.42336	27.384	0.51276	7.29243	18
137.449	8.04394	30.1756	0.53184	3.40543	19
137.45	8.27206	29.1261	0.5172	4.19286	18
137.451	7.26146	25.6672	0.47526	7.84479	17
137.452	6.96574	28.9164	0.53322	5.76343	18
137.454	6.81072	20.0173	0.40902	14.5878	15
137.455	7.12832	28.8564	0.52644	5.68314	19
137.456	8.72222	32.502	0.56982	0.771714	22
137.457	8.03234	32.6743	0.57396	0.657143	25
137.458	7.85843	27.9049	0.50562	5.17486	25
137.459	7.80247	31.3062	0.56958	1.32864	42
137.46	9.04002	29.9012	0.57402	1.60221	31
137.461	6.71511	24.8829	0.48822	3.87179	21
137.463	7.57461	22.9116	0.47016	9.26121	60
137.464	8.58526	32.0643	0.5724	0.6225	75
137.465	8.9946	31.7633	0.5664	0.394929	72
137.466	7.20069	27.8195	0.49566	0.506	68
137.467	7.84604	29.9608	0.54342	0.484	57
[truncated: 64,949 more rows]
