# Supplementary material for: Synchronizing rock clocks in the late Cambrian
Source: Nat Commun. 2022 Apr 13;13:1990. doi: 10.1038/s41467-022-29651-4 (PMC9007955; doi:10.1038/s41467-022-29651-4)
Supplement: Supplementary file 2 — Source Data [file 41467_2022_29651_MOESM2_ESM.zip › S1b. HH-XRF data_Albjära-1 core.xlsx]

## Sheet: Broken intervals
Broken intervals for HH-XRF analysis
Broken intervals ID	Orig. core depth interval (m)	Thickness (m)
1	140.969–141.100	0.131
2	142.199–142.800	0.601
3	142.999–143.870	0.871
4	144.019–144.200	0.181
5	146.978–147.110	0.132
6	149.290–149.350	0.06
7	166.419–166.530	0.111
8	167.389–167.450	0.061
9	167.680–167.730	0.05
10	168.609–168.780	0.171
11	207.600–207.700	0.1
SUM		2.469

## Sheet: Al correction
For Al calibration							Broken interval No.1					Broken interval No.2					Broken interval No.3					Broken interval No.4					Broken interval No.5					Broken interval No.6					Broken interval No.7					Broken interval No.8					Broken interval No.9
Original core depth (m)	Raw HH-XRF Al concentration (%)	XRF-CS Al concentration (%)	Corrected HH-XRF Al concentration (%)	Remarks			Orig. core depth (m)	Raw HH-XRF Al concentration (%)	Raw HH-XRF Al Error (%)	Corrected HH-XRF Al concentration (%)		Orig. core depth (m)	Raw HH-XRF Al concentration (%)	Raw HH-XRF Al Error (%)	Corrected HH-XRF Al concentration (%)		Orig. core depth (m)	Raw HH-XRF Al concentration (%)	Raw HH-XRF Al Error (%)	Corrected HH-XRF Al concentration (%)		Orig. core depth (m)	Raw HH-XRF Al concentration (%)	Raw HH-XRF Al Error (%)	Corrected HH-XRF Al concentration (%)		Orig. core depth (m)	Raw HH-XRF Al concentration (%)	Raw HH-XRF Al Error (%)	Corrected HH-XRF Al concentration (%)		Orig. core depth (m)	Raw HH-XRF Al concentration (%)	Raw HH-XRF Al Error (%)	Corrected HH-XRF Al concentration (%)		Orig. core depth (m)	Raw HH-XRF Al concentration (%)	Raw HH-XRF Al Error (%)	Corrected HH-XRF Al concentration (%)		Orig. core depth (m)	Raw HH-XRF Al concentration (%)	Raw HH-XRF Al Error (%)	Corrected HH-XRF Al concentration (%)		Orig. core depth (m)	Raw HH-XRF Al concentration (%)	Raw HH-XRF Al Error (%)
166.247	4.00437	7.69336	7.80525	For calibration			140.978	5.00967	0.136976	9.0116		142.215	3.40537	0.126463	7.08645		143.016	2.51066	0.112224	6.01279		144.037	6.20821	0.157779	10.4499		146.99	5.30617	0.154714	9.3674		149.302	4.87499	0.154443	8.84999		166.43	1.53675	0.097245	4.8441		167.401	2.85055	0.111478	6.42066		167.693	2.07796	0.104589
166.255	2.64229	6.25828	6.17074				140.987	3.45425	0.223124	7.1451		142.232	4.11767	0.138812	7.94121		143.033	2.22162	0.117874	5.66595		144.055	5.44557	0.140875	9.53468		147.002	4.03144	0.134323	7.83773		149.314	5.17089	0.154884	9.20507		166.441	2.21387	0.10514	5.65665		167.413	2.26787	0.102538	5.72145		167.705	3.83474	0.128779
166.265	2.21691	5.60451	5.66029				140.997	3.44733	0.227764	7.13679		142.249	3.51426	0.122043	7.21711		143.05	3.53947	0.108551	7.24737		144.073	5.14914	0.145002	9.17896		147.013	4.84992	0.144485	8.81991		149.326	3.57671	0.130339	7.29205		166.452	2.35133	0.105724	5.82159		167.425	2.49855	0.128512	5.99826		167.718	1.84205	0.100829
166.283	2.47685	6.01226	5.97222				141.006	3.83308	0.244913	7.59969		142.265	3.85834	0.126786	7.63		143.067	3.00846	0.108434	6.61015		144.091	5.16405	0.140685	9.19686		147.025	3.83408	0.135891	7.60089		149.338	5.10686	0.147451	9.12823		166.463	2.67231	0.119501	6.20677		167.437	2.485	0.139423	5.982
166.287	2.92819	6.86578	6.51383				141.015	2.516	0.214573	6.01919		142.282	3.1188	0.137113	6.74256		143.084	3.09429	0.101817	6.71315		144.109	5.55742	0.14388	9.66891		147.037	4.69532	0.154967	8.63438							166.474	1.06832	0.089382	4.28198
166.299	2.43399	6.27967	5.92079				141.024	4.92511	0.144362	8.91013		142.299	4.3207	0.133907	8.18484		143.101	1.96893	0.096609	5.36271		144.127	5.90603	0.150254	10.0872		147.049	5.4706	0.150662	9.56472							166.485	3.03936	0.13177	6.64724
166.324	2.11637	5.69441	5.53965				141.034	4.46929	0.133271	8.36315		142.315	4.0972	0.137237	7.91664		143.118	2.79443	0.093605	6.35332		144.145	6.23313	0.159786	10.4798		147.061	5.59372	0.143778	9.71247							166.496	2.18085	0.106628	5.61702
166.332	1.79959	5.6376	5.15951				141.043	4.50476	0.138257	8.40571		142.332	3.48088	0.132294	7.17706		143.135	2.04693	0.106284	5.45631		144.163	5.75789	0.152533	9.90947		147.072	5.21449	0.147704	9.25739							166.507	0.752402	0.144237	3.90288
166.351	1.55572	4.91855	4.86687				141.052	4.40155	0.139345	8.28186		142.349	3.96018	0.134656	7.75222		143.152	2.80114	0.093982	6.36137		144.181	5.7897	0.145349	9.94764		147.084	6.02239	0.160462	10.2269							166.518	0.738035	0.14558	3.88564
166.359	2.47973	6.23483	5.97567				141.062	5.06547	0.139452	9.07857		142.365	4.18105	0.127936	8.01726		143.169	5.01303	0.14024	9.01563							147.096	5.06281	0.142428	9.07537
166.368	1.32255	4.86942	4.58706				141.071	4.72394	0.138652	8.66873		142.382	3.16549	0.11854	6.79859		143.186	5.64331	0.143498	9.77197
166.378	1.18161	4.41852	4.41793				141.08	4.95471	0.138186	8.94565		142.399	3.30353	0.122755	6.96424		143.203	2.52658	0.11257	6.0319
166.39	3.53858	7.01968	7.24629				141.089	4.81123	0.140615	8.77348		142.415	2.76778	0.131808	6.32134		143.22	5.57948	0.141599	9.69538
166.406	3.90034	7.2801	7.68041									142.432	3.13653	0.125728	6.76383		143.238	3.64528	0.144858	7.37434
166.418	1.87888	5.22953	5.25465									142.449	3.97972	0.135098	7.77566		143.255	5.06138	0.141148	9.07365
166.43	1.53675	–	4.8441	broken interval 7								142.465	4.71661	0.137047	8.65993		143.272	4.76607	0.133438	8.71928
166.441	2.21387	–	5.65665									142.482	3.79792	0.126947	7.5575		143.289	4.54424	0.126807	8.45309
166.452	2.35133	–	5.82159									142.499	4.14131	0.135151	7.96957		143.306	3.57316	0.119462	7.28779
166.463	2.67231	–	6.20677									142.515	3.1208	0.12632	6.74496		143.323	4.25885	0.129419	8.11062
166.474	1.06832	–	4.28198									142.532	4.11582	0.140716	7.93898		143.34	5.31969	0.141424	9.38363
166.485	3.03936	–	6.64724									142.549	2.66294	0.115168	6.19553		143.357	5.93204	0.151624	10.1184
166.496	2.18085	–	5.61702									142.565	3.10173	0.121483	6.72207		143.374	4.77754	0.134511	8.73305
166.507	0.752402	–	3.90288									142.582	2.71009	0.136399	6.25211		143.391	1.92119	0.130647	5.30542
166.518	0.738035	–	3.88564									142.599	2.47711	0.11489	5.97253		143.408	3.3251	0.132109	6.99012
166.532	0.585227	3.59005	3.70227	For calibration								142.615	2.89314	0.123491	6.47176		143.425	4.54597	0.139356	8.45517
166.541	0.549712	3.27378	3.65965									142.632	3.83933	0.135177	7.6072		143.442	3.92314	0.122933	7.70777
166.545	2.34943	6.15515	5.81932									142.649	4.46785	0.140266	8.36142		143.459	3.57049	0.12345	7.28458
166.556	2.60769	6.25463	6.12923									142.665	5.09738	0.141086	9.11685		143.476	4.59864	0.135252	8.51837
166.566	2.85055	6.98935	6.42066									142.682	2.74127	0.136245	6.28953		143.493	4.39718	0.136608	8.27662
166.593	1.94022	5.19072	5.32827									142.699	3.45133	0.133354	7.1416		143.51	4.99117	0.142959	8.9894
166.628	1.15841	4.53579	4.39009									142.715	4.32591	0.140308	8.19109		143.528	4.86529	0.144654	8.83835
166.646	1.65651	4.60879	4.98781									142.732	3.68822	0.136872	7.42587		143.545	4.74241	0.136704	8.69089
166.656	2.77398	6.37486	6.32878									142.749	1.77313	0.123856	5.12775		143.562	5.96323	0.146142	10.1559
166.672	2.058	5.80992	5.46959									142.765	3.81228	0.140085	7.57474		143.579	5.53224	0.144648	9.63868
166.682	1.72656	5.67614	5.07187									142.782	4.12046	0.133014	7.94455		143.596	5.60646	0.147783	9.72775
166.69	2.09425	6.09078	5.5131														143.613	4.81692	0.135564	8.7803
166.7	1.31946	4.46543	4.58335														143.63	5.56874	0.146826	9.68249
166.707	3.09103	6.82417	6.70924														143.647	5.29799	0.147069	9.35759
166.718	2.28988	5.69388	5.74786														143.664	5.06565	0.195029	9.07878
																	143.681	5.71142	0.150993	9.8537
																	143.698	4.93774	0.142604	8.92529
																	143.715	5.1433	0.141465	9.17196
																	143.732	4.37594	0.130796	8.25113
																	143.749	4.61365	0.134188	8.53638
																	143.766	5.82343	0.14929	9.98811
																	143.783	5.12645	0.140458	9.15174
																	143.8	5.66644	0.149371	9.79973
																	143.818	5.79888	0.147082	9.95866
																	143.835	5.40127	0.140507	9.48152
																	143.852	4.03433	0.125589	7.8412
6492.66	82.0801	171.55	215.496				1833.44	56.1164	2.15949	106.34		4987.45	125.462	4.58905	255.555		7171.68	219.991	6.66005	413.989		1296.98	51.2111	1.33614	88.4534		1470.43	50.0809	1.46941	90.0971		597.28	18.7295	0.587117	34.4753		1498.27	16.5532	1.04521	46.8639		669.676	10.102	0.481951	24.1224		503.116	7.75475	0.334197
[truncated: 9 more columns]

## Sheet: Si correction
For Si calibration							Broken interval No.1					Broken interval No.2					Broken interval No.3					Broken interval No.4					Broken interval No.5					Broken interval No.6					Broken interval No.7					Broken interval No.8					Broken interval No.9
Original core depth (m)	Raw HH-XRF Si concentration (%)	XRF-CS Si concentration (%)	Corrected HH-XRF Si concentration (%)	Remarks			Orig. core depth (m)	Raw HH-XRF Si concentration (%)	Raw HH-XRF Si Error (%)	Corrected HH-XRF Si concentration (%)		Orig. core depth (m)	Raw HH-XRF Si concentration (%)	Raw HH-XRF Si Error (%)	Corrected HH-XRF Si concentration (%)		Orig. core depth (m)	Raw HH-XRF Si concentration (%)	Raw HH-XRF Si Error (%)	Corrected HH-XRF Si concentration (%)		Orig. core depth (m)	Raw HH-XRF Si concentration (%)	Raw HH-XRF Si Error (%)	Corrected HH-XRF Si concentration (%)		Orig. core depth (m)	Raw HH-XRF Si concentration (%)	Raw HH-XRF Si Error (%)	Corrected HH-XRF Si concentration (%)		Orig. core depth (m)	Raw HH-XRF Si concentration (%)	Raw HH-XRF Si Error (%)	Corrected HH-XRF Si concentration (%)		Orig. core depth (m)	Raw HH-XRF Si concentration (%)	Raw HH-XRF Si Error (%)	Corrected HH-XRF Si concentration (%)		Orig. core depth (m)	Raw HH-XRF Si concentration (%)	Raw HH-XRF Si Error (%)	Corrected HH-XRF Si concentration (%)		Orig. core depth (m)	Raw HH-XRF Si concentration (%)	Raw HH-XRF Si Error (%)
166.247	14.7646	18.6342	19.5499	For calibration			140.978	23.9938	0.155453	27.3947		142.215	12.9164	0.118598	17.979		143.016	12.8593	0.122783	17.9304		144.037	26.4297	0.16211	29.4652		146.99	21.4908	0.149434	25.2671		149.302	15.2979	0.129848	20.0032		166.43	5.05941	0.076799	11.3005		167.401	11.9569	0.110264	17.1634		167.693	7.98047	0.09475
166.255	10.9347	16.0328	16.2945				140.987	8.5197	0.126099	14.2417		142.232	16.8939	0.135532	21.3598		143.033	10.211	0.111026	15.6794		144.055	24.1806	0.153743	27.5535		147.002	18.384	0.138367	22.6264		149.314	17.877	0.139241	22.1954		166.441	4.27533	0.070436	10.634		167.413	8.36246	0.093858	14.1081		167.705	9.24639	0.098473
166.265	9.38687	15.2781	14.9788				140.997	8.606	0.127941	14.3151		142.249	15.6128	0.127913	20.2709		143.05	17.1059	0.128061	21.54		144.073	22.2883	0.149951	25.9451		147.013	19.4854	0.139727	23.5626		149.326	14.6043	0.124093	19.4136		166.452	9.51693	0.100229	15.0894		167.425	4.62353	0.081587	10.93		167.718	3.23452	0.062721
166.283	10.9753	14.4823	16.329				141.006	9.0636	0.132286	14.7041		142.265	15.13	0.124176	19.8605		143.067	15.3697	0.124511	20.0643		144.091	22.8794	0.152112	26.4475		147.025	17.1421	0.134969	21.5708		149.338	18.8032	0.138709	22.9828		166.463	6.20521	0.084594	12.2744		167.437	4.49458	0.086831	10.8204
166.287	8.30946	17.1339	14.063				141.015	6.00565	0.114714	12.1048		142.282	9.50538	0.106814	15.0796		143.084	16.3924	0.129247	20.9335		144.109	24.3568	0.15419	27.7033		147.037	17.8157	0.14057	22.1433							166.474	2.28965	0.055279	8.9462
166.299	10.4249	15.2599	15.8612				141.024	16.0461	0.127909	20.6392		142.299	15.4618	0.123491	20.1425		143.101	12.9519	0.122218	18.0091		144.127	25.5146	0.159137	28.6874		147.049	21.0034	0.147645	24.8529							166.485	4.90023	0.078387	11.1652
166.324	9.47791	14.0581	15.0562				141.034	18.2298	0.134778	22.4953		142.315	15.3905	0.127542	20.0819		143.118	18.4474	0.134179	22.6803		144.145	24.0056	0.153016	27.4048		147.061	22.9987	0.152487	26.5489							166.496	9.70187	0.10165	15.2466
166.332	7.22914	16.5453	13.1448				141.043	18.0771	0.13618	22.3655		142.332	15.137	0.129649	19.8665		143.135	13.3211	0.130755	18.3229		144.163	23.9264	0.15249	27.3374		147.072	21.0468	0.146437	24.8897							166.507	2.20565	0.075428	8.8748
166.351	5.48733	10.9812	11.6642				141.052	17.74	0.137119	22.079		142.349	18.5545	0.140325	22.7713		143.152	18.6402	0.132861	22.8442		144.181	25.1824	0.152616	28.4051		147.084	24.6939	0.157364	27.9898							166.518	2.01932	0.07218	8.71642
166.359	10.4467	15.363	15.8797				141.062	20.583	0.144524	24.4955		142.365	19.6128	0.140791	23.6709		143.169	22.0952	0.151112	25.7809							147.096	22.5532	0.153456	26.1702
166.368	3.50702	14.0132	9.98097				141.071	18.4622	0.135158	22.6929		142.382	14.7889	0.12365	19.5705		143.186	25.1078	0.155313	28.3416
166.378	4.30994	13.621	10.6634				141.08	22.5143	0.147808	26.1371		142.399	16.1224	0.134161	20.7041		143.203	6.94691	0.091238	12.9049
166.39	14.1041	19.9488	18.9885				141.089	19.1713	0.142906	23.2956		142.415	12.4382	0.132709	17.5725		143.22	24.5811	0.155349	27.8939
166.406	9.38881	17.1071	14.9805									142.432	14.2532	0.127038	19.1153		143.238	16.333	0.139734	20.883
166.418	3.61999	5.34455	10.077									142.449	17.6367	0.134578	21.9912		143.255	23.4535	0.153433	26.9355
166.43	5.05941	–	11.3005	broken interval 7								142.465	18.6441	0.133894	22.8475		143.272	22.7518	0.151311	26.339
166.441	4.27533	–	10.634									142.482	17.2359	0.133128	21.6505		143.289	22.5917	0.151778	26.2029
166.452	9.51693	–	15.0894									142.499	17.1695	0.131628	21.5941		143.306	18.5921	0.140696	22.8033
166.463	6.20521	–	12.2744									142.515	11.7303	0.115191	16.9708		143.323	19.1698	0.137009	23.2944
166.474	2.28965	–	8.9462									142.532	14.6157	0.125808	19.4233		143.34	23.6586	0.155086	27.1098
166.485	4.90023	–	11.1652									142.549	12.6716	0.118122	17.7709		143.357	26.0402	0.162046	29.1342
166.496	9.70187	–	15.2466									142.565	14.1894	0.121856	19.061		143.374	21.7863	0.147813	25.5184
166.507	2.20565	–	8.8748									142.582	11.9736	0.131315	17.1776		143.391	6.46468	0.09489	12.495
166.518	2.01932	–	8.71642									142.599	11.4239	0.112332	16.7103		143.408	14.7832	0.124454	19.5657
166.532	2.1027	1.91165	8.7873	For calibration								142.615	13.3749	0.122271	18.3687		143.425	19.8951	0.142904	23.9109
166.541	2.23948	4.68991	8.90355									142.632	16.8694	0.134852	21.339		143.442	19.7657	0.145278	23.8008
166.545	2.29572	11.0016	8.95136									142.649	19.9024	0.14199	23.917		143.459	17.786	0.135463	22.1181
166.556	10.6872	15.5122	16.0841									142.665	22.3078	0.146631	25.9616		143.476	20.9018	0.145807	24.7665
166.566	8.15651	10.4107	13.933									142.682	11.6696	0.124941	16.9192		143.493	19.387	0.142577	23.479
166.593	6.63609	9.32008	12.6407									142.699	15.4675	0.133099	20.1474		143.51	22.4206	0.147125	26.0575
166.628	1.91333	6.88805	8.62633									142.715	18.4155	0.139882	22.6532		143.528	20.6836	0.144672	24.5811
166.646	3.0589	14.6454	9.60007									142.732	15.4838	0.13209	20.1612		143.545	21.6604	0.152771	25.4113
166.656	8.90384	16.4253	14.5683									142.749	7.67692	0.110568	13.5254		143.562	24.6659	0.154399	27.966
166.672	6.35735	16.4146	12.4037									142.765	16.9362	0.137123	21.3958		143.579	23.7396	0.153128	27.1787
166.682	5.49502	14.3841	11.6708									142.782	17.5225	0.136694	21.8941		143.596	25.1164	0.154135	28.3489
166.69	4.95799	15.3068	11.2143														143.613	22.9597	0.153067	26.5157
166.7	5.35795	10.4475	11.5543														143.63	24.8623	0.160323	28.1329
166.707	8.5306	11.189	14.251														143.647	23.2858	0.156613	26.7929
166.718	9.27118	13.0883	14.8805														143.664	17.6485	0.149499	22.0012
																	143.681	25.4202	0.159633	28.6072
																	143.698	20.621	0.143456	24.5279
																	143.715	22.1543	0.149253	25.8312
																	143.732	20.4657	0.142261	24.3959
																	143.749	20.5901	0.142647	24.5016
																	143.766	25.4342	0.159412	28.619
																	143.783	23.7248	0.158362	27.1661
																	143.8	24.2923	0.156211	27.6484
																	143.818	25.5431	0.160972	28.7117
																	143.835	24.3797	0.157195	27.7227
																	143.852	18.9946	0.137816	23.1454
6492.66	264.504	395.439	497.829				1833.44	207.012	1.76288	266.961		4987.45	534.735	4.51038	699.525		7171.68	1006.05	7.15188	1205.15		1296.98	218.764	1.38937	248.949		1470.43	206.614	1.46046	245.622		597.28	66.5824	0.531891	84.595		1498.27	46.1736	0.714982	102.248		669.676	29.4375	0.37254	53.0219		503.116	20.4614	0.255944
[truncated: 9 more columns]

## Sheet: Ti correction
For Ti calibration							Broken interval No.1					Broken interval No.2					Broken interval No.3					Broken interval No.4					Broken interval No.5					Broken interval No.6					Broken interval No.7					Broken interval No.8					Broken interval No.9
Original core depth (m)	Raw HH-XRF Ti concentration (%)	XRF-CS Ti concentration (%)	Corrected HH-XRF Ti concentration (%)	Remarks			Orig. core depth (m)	Raw HH-XRF Ti concentration (%)	Raw HH-XRF Ti Error (%)	Corrected HH-XRF Ti concentration (%)		Orig. core depth (m)	Raw HH-XRF Ti concentration (%)	Raw HH-XRF Ti Error (%)	Corrected HH-XRF Ti concentration (%)		Orig. core depth (m)	Raw HH-XRF Ti concentration (%)	Raw HH-XRF Ti Error (%)	Corrected HH-XRF Ti concentration (%)		Orig. core depth (m)	Raw HH-XRF Ti concentration (%)	Raw HH-XRF Ti Error (%)	Corrected HH-XRF Ti concentration (%)		Orig. core depth (m)	Raw HH-XRF Ti concentration (%)	Raw HH-XRF Ti Error (%)	Corrected HH-XRF Ti concentration (%)		Orig. core depth (m)	Raw HH-XRF Ti concentration (%)	Raw HH-XRF Ti Error (%)	Corrected HH-XRF Ti concentration (%)		Orig. core depth (m)	Raw HH-XRF Ti concentration (%)	Raw HH-XRF Ti Error (%)	Corrected HH-XRF Ti concentration (%)		Orig. core depth (m)	Raw HH-XRF Ti concentration (%)	Raw HH-XRF Ti Error (%)	Corrected HH-XRF Ti concentration (%)		Orig. core depth (m)	Raw HH-XRF Ti concentration (%)	Raw HH-XRF Ti Error (%)
166.247	0.386099	0.40032	0.397103	For calibration			140.978	0.400459	0.009894	0.406294		142.215	0.435387	0.017054	0.428648		143.016	0.404374	0.015995	0.408799		144.037	0.516022	0.010628	0.480254		146.99	0.497795	0.011418	0.468589		149.302	0.492661	0.013357	0.465303		166.43	0.291311	0.011564	0.336439		167.401	0.363374	0.009924	0.382559		167.693	0.300201	0.011189
166.255	0.401468	0.37992	0.40694				140.987	0.121511	0.044967	0.227767		142.232	0.506311	0.016399	0.474039		143.033	0.329895	0.017718	0.361133		144.055	0.471878	0.010166	0.452002		147.002	0.470316	0.012699	0.451002		149.314	0.569166	0.012357	0.514266		166.441	0.263087	0.010205	0.318376		167.413	0.344138	0.010394	0.370248		167.705	0.365104	0.011245
166.265	0.362762	0.36498	0.382168				140.997	0.113821	0.043711	0.222845		142.249	0.471505	0.01864	0.451763		143.05	0.539683	0.010261	0.495397		144.073	0.490403	0.011177	0.463858		147.013	0.511238	0.013538	0.477192		149.326	0.417376	0.01162	0.417121		166.452	0.40494	0.012701	0.409162		167.425	0.153845	0.022695	0.248461		167.718	0.264697	0.010697
166.283	0.345851	0.33918	0.371345				141.006	0.1	0.053194	0.214		142.265	0.481084	0.016115	0.457894		143.067	0.406104	0.009958	0.409907		144.091	0.450378	0.009914	0.438242		147.025	0.408011	0.010959	0.411127		149.338	0.52269	0.014111	0.484522		166.463	0.309084	0.010813	0.347814		167.437	0.069308	0.043004	0.194357
166.287	0.354274	0.39066	0.376735				141.015	0.1	0.075278	0.214		142.282	0.351144	0.011871	0.374732		143.084	0.510282	0.010478	0.47658		144.109	0.486426	0.010271	0.461313		147.037	0.442723	0.010415	0.433343							166.474	0.224907	0.010808	0.29394
166.299	0.372231	0.37482	0.388228				141.024	0.437591	0.015285	0.430058		142.299	0.48255	0.01235	0.458832		143.101	0.303714	0.007961	0.344377		144.127	0.490152	0.010213	0.463697		147.049	0.419677	0.010625	0.418593							166.485	0.266438	0.010463	0.32052
166.324	0.361256	0.3318	0.381204				141.034	0.535262	0.014503	0.492568		142.315	0.490834	0.013949	0.464134		143.118	0.415314	0.010121	0.415801		144.145	0.509235	0.010547	0.47591		147.061	0.53865	0.012428	0.494736							166.496	0.368015	0.013026	0.38553
166.332	0.299704	0.36618	0.341811				141.043	0.55557	0.014723	0.505565		142.332	0.490683	0.014509	0.464037		143.135	0.313002	0.008144	0.350321		144.163	0.496462	0.010754	0.467736		147.072	0.484789	0.012045	0.460265							166.507	0.071867	0.012318	0.195995
166.351	0.271834	0.29022	0.323974				141.052	0.477156	0.013076	0.45538		142.349	0.491909	0.014215	0.464822		143.152	0.430862	0.010208	0.425752		144.181	0.504366	0.010967	0.472794		147.084	0.467277	0.010639	0.449057							166.518	0.072932	0.011719	0.196676
166.359	0.365682	0.36438	0.384036				141.062	0.553682	0.013735	0.504356		142.365	0.475315	0.012977	0.454202		143.169	0.448502	0.011862	0.437041							147.096	0.43322	0.01014	0.427261
166.368	0.243446	0.34926	0.305805				141.071	0.495028	0.013346	0.466818		142.382	0.444265	0.012044	0.43433		143.186	0.52854	0.012106	0.488266
166.378	0.29042	0.34386	0.335869				141.08	0.50555	0.013175	0.473552		142.399	0.498749	0.019014	0.469199		143.203	0.2541	0.01279	0.312624
166.39	0.354188	0.41808	0.37668				141.089	0.502665	0.013959	0.471706		142.415	0.356772	0.034674	0.378334		143.22	0.478985	0.011588	0.45655
166.406	0.364519	0.33864	0.383292									142.432	0.410108	0.02517	0.412469		143.238	0.340988	0.01005	0.368232
166.418	0.08075	0.14418	0.20168									142.449	0.503797	0.016212	0.47243		143.255	0.510467	0.011647	0.476699
166.43	0.291311	–	0.336439	broken interval 7								142.465	0.479254	0.010599	0.456723		143.272	0.482243	0.012056	0.458636
166.441	0.263087	–	0.318376									142.482	0.49762	0.015216	0.468477		143.289	0.443968	0.009759	0.43414
166.452	0.40494	–	0.409162									142.499	0.518868	0.014846	0.482076		143.306	0.392943	0.010123	0.401484
166.463	0.309084	–	0.347814									142.515	0.441717	0.015645	0.432699		143.323	0.472901	0.011917	0.452657
166.474	0.224907	–	0.29394									142.532	0.505371	0.016306	0.473437		143.34	0.525938	0.011457	0.4866
166.485	0.266438	–	0.32052									142.549	0.432128	0.023469	0.426562		143.357	0.472881	0.010789	0.452644
166.496	0.368015	–	0.38553									142.565	0.465118	0.017509	0.447676		143.374	0.494133	0.013663	0.466245
166.507	0.071867	–	0.195995									142.582	0.197457	0.042279	0.276372		143.391	0.117846	0.00993	0.225421
166.518	0.072932	–	0.196676									142.599	0.358608	0.022176	0.379509		143.408	0.434777	0.010752	0.428257
166.532	0.078526	0.1179	0.200257	For calibration								142.615	0.405781	0.0236	0.4097		143.425	0.435397	0.01054	0.428654
166.541	0.08185	0.1857	0.202384									142.632	0.461458	0.014333	0.445333		143.442	0.40644	0.011237	0.410122
166.545	0.201	0.32958	0.27864									142.649	0.466554	0.01248	0.448595		143.459	0.491121	0.014744	0.464317
166.556	0.258185	0.38658	0.315238									142.665	0.478461	0.011627	0.456215		143.476	0.5069	0.014423	0.474416
166.566	0.297507	0.32598	0.340404									142.682	0.320152	0.0128	0.354897		143.493	0.484431	0.013583	0.460036
166.593	0.191369	0.2847	0.272476									142.699	0.441453	0.012927	0.43253		143.51	0.506024	0.012822	0.473855
166.628	0.173055	0.27348	0.260755									142.715	0.453854	0.012834	0.440467		143.528	0.493671	0.01444	0.465949
166.646	0.212939	0.37698	0.286281									142.732	0.415271	0.011728	0.415773		143.545	0.375193	0.009379	0.390124
166.656	0.332875	0.4272	0.36304									142.749	0.237013	0.010434	0.301688		143.562	0.465418	0.011072	0.447868
166.672	0.281566	0.3696	0.330202									142.765	0.450536	0.012199	0.438343		143.579	0.516812	0.012276	0.48076
166.682	0.281933	0.37176	0.330437									142.782	0.475426	0.014559	0.454273		143.596	0.517506	0.01252	0.481204
166.69	0.235006	0.41472	0.300404														143.613	0.422956	0.010249	0.420692
166.7	0.287765	0.2847	0.33417														143.63	0.501479	0.011978	0.470947
166.707	0.319182	0.30972	0.354276														143.647	0.538214	0.012703	0.494457
166.718	0.371466	0.39426	0.387738														143.664	0.333708	0.027323	0.363573
																	143.681	0.442985	0.010458	0.43351
																	143.698	0.471196	0.012148	0.451565
																	143.715	0.499318	0.012516	0.469564
																	143.732	0.497346	0.012533	0.468301
																	143.749	0.509608	0.013373	0.476149
																	143.766	0.546941	0.011676	0.500042
																	143.783	0.485248	0.010544	0.460559
																	143.8	0.531601	0.012923	0.490225
																	143.818	0.56271	0.012701	0.510134
																	143.835	0.502675	0.01192	0.471712
																	143.852	0.441813	0.012171	0.43276
[truncated: 9 more columns]
