# Supplementary material for: Synchronizing rock clocks in the late Cambrian
Source: Nat Commun. 2022 Apr 13;13:1990. doi: 10.1038/s41467-022-29651-4 (PMC9007955; doi:10.1038/s41467-022-29651-4)
Supplement: Supplementary file 2 — Source Data [file 41467_2022_29651_MOESM2_ESM.zip › S2. Merged XRF data_Albjära-1 core (used in this study).xlsx]

## Sheet: Merged XRF data
Adjusted depth (m)	Radioisotopically anchored astrolomical time (Ma)	Al (%)	Si (%)	Ti (%)	Ca (%)	Mo (ppm)	Remarks
0	483.864	5.90839	36.1519	0.48996	1.46516	1
0.001	483.865	6.12616	37.3889	0.49332	0.468245	3
0.002	483.865	6.72846	36.8994	0.51084	0.564024	4
0.003	483.865	6.13751	33.7041	0.46224	3.46242	3
0.004	483.865	5.41893	33.0508	0.49098	4.0345	11
0.005	483.865	5.65128	37.1673	0.54714	0.747275	3
0.006	483.866	6.79995	36.1877	0.5235	0.667471	6
0.007	483.866	5.10443	25.8798	0.44526	11.7221	0
0.008	483.866	6.96399	32.5291	0.48462	3.86815	6
0.009	483.866	5.9581	35.3811	0.49572	1.82861	1.21431e-14
0.01	483.867	6.2699	35.5182	0.4845	1.38166	7
0.011	483.867	7.46219	35.5171	0.49044	0.591288	5
0.012	483.867	6.9519	36.2203	0.48708	0.675281	9
0.013	483.867	7.39967	35.2341	0.47109	0.963221	5.5
0.014	483.868	8.16852	34.9925	0.45462	0.753239	7
0.015	483.868	7.02647	35.5649	0.46944	0.949554	0
0.016	483.868	6.52531	36.0282	0.4704	0.938265	4
0.017	483.868	6.96314	36.0065	0.47154	0.522489	9
0.018	483.869	6.1038	31.0834	0.40362	5.1896	3
0.019	483.869	6.25244	32.7569	0.46365	3.51798	4
0.02	483.869	6.23328	33.9766	0.4791	2.84866	7
0.021	483.869	6.32301	29.5708	0.42714	5.97373	4
0.022	483.87	6.73158	32.5917	0.45666	2.7761	1
0.023	483.87	6.99086	30.8584	0.4566	4.64262	2
0.024	483.87	6.39933	31.3114	0.46296	4.34712	0
0.025	483.87	6.44803	35.0554	0.5112	1.09965	10
0.026	483.87	7.87606	34.7624	0.5202	0.608044	5
0.027	483.871	7.4191	35.8041	0.53562	0.453903	6
0.028	483.871	8.08716	34.44	0.49974	0.823884	7
0.029	483.871	7.74977	35.1113	0.51522	0.621889	3.5
0.03	483.871	7.12718	34.6904	0.51264	1.31875	6
0.031	483.872	6.56818	29.6162	0.48318	6.50424	5
0.032	483.872	6.80891	28.858	0.48036	7.01643	1
0.033	483.872	7.45328	35.4666	0.53514	0.549114	5
0.034	483.872	6.70959	28.1269	0.44748	8.27938	0
0.035	483.873	6.34158	27.228	0.42033	9.23738	3.5
0.036	483.873	7.26301	34.8054	0.522	0.881536	5
0.037	483.873	7.09591	34.1925	0.5145	1.41134	5
0.038	483.873	7.87675	34.4419	0.5184	0.57013	4
0.039	483.874	7.68654	34.8741	0.48264	0.476623	2
0.04	483.874	7.55518	34.4006	0.51243	0.781035	10.5
0.041	483.874	7.88486	34.6061	0.51114	0.571053	1
0.042	483.874	7.57487	35.1957	0.50322	0.514963	1
0.043	483.875	6.18897	35.4701	0.49872	1.43775	3
0.044	483.875	6.54751	33.5776	0.49002	2.47485	4
0.045	483.875	6.90585	34.9199	0.50694	1.16713	5
0.046	483.875	7.59379	34.6459	0.49866	1.07494	2
0.047	483.875	6.34368	34.3527	0.50934	1.92595	1
0.048	483.876	6.89016	31.4767	0.48672	4.17899	0
0.049	483.876	8.1717	33.8829	0.51582	1.36306	4
0.05	483.876	6.4881	33.721	0.52668	2.54933	8
0.051	483.876	7.26328	34.6973	0.53466	1.31723	3
0.052	483.877	6.54296	29.4056	0.50532	6.06091	3.46945e-14
0.053	483.877	6.31071	23.5676	0.40554	11.5239	5
0.054	483.877	5.61615	21.4939	0.40422	14.1983	0
0.055	483.877	6.77048	27.5964	0.45078	7.47779	4
0.056	483.878	6.43046	26.8655	0.46719	8.25652	4
0.057	483.878	7.22263	34.086	0.57048	1.37392	0
0.058	483.878	7.03681	33.7618	0.57024	1.41766	4
0.059	483.878	7.13778	30.6553	0.5673	3.70215	3
0.06	483.879	6.53601	31.1172	0.58962	3.61425	1
0.061	483.879	6.81954	28.8306	0.57702	6.30995	4
0.062	483.879	5.04634	22.3611	0.47472	12.8927	0
0.063	483.879	6.01852	23.3106	0.56616	9.77812	4
0.064	483.88	6.46224	23.0701	0.50544	2.51255	12
0.065	483.88	6.38427	17.9899	0.35574	1.93929	17
0.066	483.88	4.98831	16.6886	0.29262	0.982285	28
0.067	483.88	6.11983	12.2228	0.26013	1.28741	22
0.068	483.88	6.60809	11.9256	0.23874	1.60119	12
0.069	483.881	5.60639	12.3608	0.21954	1.70251	9
0.07	483.881	5.31272	10.8828	0.14796	3.9246	22
0.071	483.881	4.3672	12.483	0.17676	2.24346	24
0.072	483.881	6.01637	13.4409	0.17004	2.15801	20
0.073	483.882	5.19098	12.9102	0.16062	4.17267	39
0.074	483.882	6.28972	14.4419	0.17604	2.54748	40
0.075	483.882	5.89795	11.8161	0.13494	3.9564	36
0.076	483.882	5.93589	11.3219	0.10224	5.99694	30
0.077	483.883	6.70103	14.4249	0.79524	0.227929	5
0.078	483.883	9.83356	21.3146	1.25931	0.318607	5
0.079	483.883	12.9661	28.2044	1.72338	0.409286	5
0.08	483.883	10.5287	25.2518	1.46664	0.283286	6
0.081	483.884	10.5494	24.5492	1.1604	0.292786	4
0.082	483.884	10.3691	32.1867	0.50694	0.293571	2
0.083	483.884	9.35396	33.1021	0.4401	0.278036	5.5
0.084	483.884	8.33887	34.0176	0.37326	0.2625	9
0.085	483.885	8.38064	34.4784	0.39168	0.210071	11
0.086	483.885	8.57748	34.2596	0.40032	0.139286	3
0.087	483.885	8.92774	34.0207	0.41526	0.141429	3
0.088	483.885	8.33734	34.8191	0.41214	0.132	3
0.089	483.885	7.68634	35.1082	0.43092	0.298893	4
0.09	483.886	7.03535	35.3972	0.4497	0.465786	5
0.091	483.886	9.27005	33.8598	0.40752	0.150643	6
0.092	483.886	7.80014	34.5319	0.54828	0.215571	6
0.093	483.886	6.76027	35.5697	0.5739	0.226643	6
0.094	483.887	7.30758	35.379	0.57396	0.1735	1
0.095	483.887	7.241	35.2581	0.56067	0.209107	4.5
0.096	483.887	7.17443	35.1372	0.54738	0.244714	8
0.097	483.887	7.17289	34.7114	0.5406	0.349429	3
0.098	483.888	7.7724	34.8965	0.54618	0.219286	0
0.099	483.888	8.23341	34.9806	0.5076	0.242929	2
0.1	483.888	7.94721	34.9007	0.53394	0.204571	7
0.101	483.888	7.77949	34.9401	0.54018	0.221393	7
0.102	483.889	7.61178	34.9795	0.54642	0.238214	7
0.103	483.889	7.31382	35.2299	0.52188	0.335857	1
0.104	483.889	7.00343	34.7708	0.53292	1.08143	5
0.105	483.889	6.15044	31.9851	0.47238	3.82957	34
0.106	483.889	6.62469	29.1221	0.40806	5.76364	61
0.107	483.89	6.80884	30.3022	0.41964	4.82896	68.5
0.108	483.89	6.993	31.4823	0.43122	3.89429	76
0.109	483.89	6.59663	29.6492	0.43824	5.61064	57
0.11	483.89	6.11005	23.5617	0.3573	10.6114	66
0.111	483.891	6.20042	22.1655	0.357	11.7729	34
0.112	483.891	5.67106	22.9051	0.37914	11.5797	19
0.113	483.891	5.99829	23.1865	0.39909	11.0959	14.5
0.114	483.891	6.32552	23.4679	0.41904	10.6121	10
0.115	483.892	6.83995	29.5866	0.52242	5.22843	8
0.116	483.892	6.93323	34.5844	0.57804	1.33864	8
0.117	483.892	7.14198	32.7296	0.5082	3.17643	6
0.118	483.892	7.57689	32.6162	0.51054	2.97132	7
0.119	483.893	8.0118	32.5028	0.51288	2.76621	8
0.12	483.893	7.08162	32.6046	0.50988	2.87993	11
0.121	483.893	7.74614	34.5049	0.543	0.933429	3
0.122	483.893	6.11682	28.6787	0.46896	7.63671	4
0.123	483.894	4.78911	22.1784	0.33096	14.9679	0
0.124	483.894	5.69681	24.7926	0.37713	11.1762	3
0.125	483.894	6.60452	27.4068	0.4233	7.38443	6
0.126	483.894	7.31536	30.9792	0.50088	4.01114	7
0.127	483.894	7.61347	34.453	0.56592	0.5135	8
0.128	483.895	7.79702	34.3696	0.59238	0.339857	7
0.129	483.895	6.96574	35.0305	0.59904	0.4695	5
0.13	483.895	6.95568	35.0516	0.59154	0.532286	4
0.131	483.896	6.94562	35.0728	0.58404	0.595071	3
0.132	483.896	7.54692	34.6818	0.58476	0.429571	7
0.133	483.896	7.95176	34.4835	0.58974	0.393286	4
0.134	483.896	7.15611	34.8547	0.59304	0.419929	9
0.135	483.896	7.26639	34.873	0.57798	0.483214	8
0.136	483.897	7.46283	34.8696	0.56661	0.409679	6
0.137	483.897	7.65926	34.8661	0.55524	0.336143	4
0.138	483.897	7.26279	35.3087	0.57204	0.246643	6
0.139	483.897	6.53998	35.7818	0.59196	0.278286	7
0.14	483.898	8.17221	34.0141	0.58356	0.312643	4
0.141	483.898	7.45518	34.988	0.57432	0.413643	11
0.142	483.898	7.07037	35.2946	0.58332	0.536679	7
0.143	483.898	6.68557	35.6013	0.59232	0.659714	3
0.144	483.899	8.67055	33.9371	0.5559	0.763929	14
0.145	483.899	7.84429	34.2085	0.53154	0.693214	20
0.146	483.899	6.88881	34.8779	0.54456	0.713143	23
0.147	483.899	7.16646	34.8282	0.54453	0.648321	19.5
0.148	483.899	7.44411	34.7785	0.5445	0.5835	16
0.149	483.9	7.40822	35.0807	0.56652	0.338	15
0.15	483.9	8.04648	34.6978	0.54486	0.3205	15
0.151	483.9	7.16765	34.9095	0.5673	0.4275	18
0.152	483.901	8.45428	34.0408	0.53688	0.538143	13
0.153	483.901	8.15434	34.1307	0.54936	0.513714	15
0.154	483.901	7.85441	34.2206	0.56184	0.489286	17
0.155	483.901	7.66858	34.5501	0.561	0.497357	8
0.156	483.901	7.92741	34.4386	0.56346	0.508214	15
0.157	483.902	8.001	33.8857	0.56106	0.896571	13
0.158	483.902	7.3935	34.551	0.56316	0.674571	13
0.159	483.902	7.25996	34.6941	0.56289	0.613536	10
0.16	483.902	7.12641	34.8373	0.56262	0.5525	7
0.161	483.903	6.90782	35.0883	0.53532	0.491	14
0.162	483.903	6.83804	33.734	0.55914	2.06164	7
0.163	483.903	6.72009	27.608	0.47238	8.19564	9
0.164	483.903	6.36168	29.6248	0.4983	6.17443	9
0.165	483.904	6.8242	32.1651	0.5385	3.46782	11
0.166	483.904	7.28672	34.7054	0.5787	0.761214	13
0.167	483.904	7.99099	34.2899	0.56778	0.535286	6
0.168	483.904	7.41616	30.1791	0.5055	4.65993	2
0.169	483.904	5.83142	21.864	0.35586	14.4119	9
0.17	483.905	7.09846	32.0948	0.5256	3.32643	5
0.171	483.905	6.93691	32.7718	0.55428	2.72832	6.5
0.172	483.905	6.77536	33.4488	0.58296	2.13021	8
0.173	483.906	8.33712	33.5347	0.5514	1.002	10
0.174	483.906	7.34315	31.0127	0.50214	3.102	26
0.175	483.906	7.40695	33.4411	0.52152	0.5265	27
0.176	483.906	7.77743	34.4923	0.54888	0.616429	18
0.177	483.906	7.90946	33.8721	0.54909	0.883036	15.5
0.178	483.907	8.0415	33.2519	0.5493	1.14964	13
0.179	483.907	5.9742	21.9937	0.4089	13.4186	11
0.18	483.907	7.62099	34.0843	0.55986	0.681643	14
0.181	483.907	6.87801	34.8362	0.5808	0.653643	14
0.182	483.908	7.40361	34.5209	0.56211	0.6405	14
0.183	483.908	7.92921	34.2056	0.54342	0.627357	14
0.184	483.908	8.14881	33.6326	0.53832	0.836786	7
0.185	483.908	6.74174	34.798	0.5475	0.698357	18
0.186	483.909	6.17479	28.0285	0.43686	9.26079	7
0.187	483.909	5.09628	14.5099	0.20268	21.7	16
0.188	483.909	5.836	22.3377	0.36882	13.1258	16
0.189	483.909	6.57572	30.1656	0.53496	4.5515	16
0.19	483.909	8.38784	34.3876	0.54342	0.385	5
0.191	483.91	7.88167	34.4917	0.5526	0.423214	10
0.192	483.91	8.38594	33.407	0.59076	0.6705	6
0.193	483.91	8.19169	34.4844	0.56334	0.210643	8
0.194	483.911	8.30539	34.3142	0.56469	0.291571	7.5
0.195	483.911	8.41908	34.1441	0.56604	0.3725	7
0.196	483.911	7.87421	34.8306	0.61602	0.264571	2
0.197	483.911	7.74074	34.6835	0.60714	0.254929	17
0.198	483.911	7.18131	34.7158	0.612	0.270286	18
0.199	483.912	6.81168	25.7807	0.48792	10.0984	12
0.2	483.912	6.33907	24.458	0.48648	11.9421	17.5
0.201	483.912	5.86646	23.1353	0.48504	13.7859	23
0.202	483.912	7.42876	34.961	0.58284	0.266357	24
0.203	483.913	8.36974	34.3488	0.5628	0.256214	20
0.204	483.913	8.2224	34.5338	0.54816	0.242571	22
0.205	483.913	7.50171	34.8493	0.58608	0.390071	29
0.206	483.913	7.73283	34.7067	0.57288	0.343036	26.5
0.207	483.914	7.96394	34.564	0.55968	0.296	24
0.208	483.914	8.44735	34.5598	0.56652	0.242143	22
0.209	483.914	8.40981	34.6647	0.54588	0.214214	17
0.21	483.914	8.19672	34.6446	0.56238	0.2635	19
0.211	483.914	8.24741	34.4208	0.56376	0.2865	16.5
0.212	483.915	8.29811	34.1971	0.56514	0.3095	14
0.213	483.915	7.81856	35.0133	0.5685	0.241071	19
0.214	483.915	7.56498	33.6731	0.5733	1.33507	15
0.215	483.916	7.30398	30.0333	0.55056	4.84514	17
0.216	483.916	7.99391	34.436	0.58218	0.347571	21
0.217	483.916	7.94936	34.6012	0.57444	0.297	24
0.218	483.916	7.90481	34.7665	0.5667	0.246429	27
0.219	483.916	8.11424	34.4281	0.57018	0.380286	16
0.22	483.917	8.36179	34.5757	0.54258	0.249786	28
0.221	483.917	7.7283	35.1985	0.55584	0.314857	17
0.222	483.917	8.28604	34.3604	0.54048	0.544857	12
0.223	483.917	8.11379	34.4548	0.54384	0.454393	14.5
0.224	483.918	7.94155	34.5492	0.5472	0.363929	17
0.225	483.918	7.34633	34.9188	0.55572	0.436786	21
0.226	483.918	7.33463	34.8812	0.54618	0.423643	13
0.227	483.918	8.58383	34.2964	0.52662	0.341429	11
0.228	483.919	8.15294	34.2027	0.55326	0.343643	11
0.229	483.919	7.71337	34.4898	0.56046	0.433036	11.5
0.23	483.919	7.2738	34.7769	0.56766	0.522429	12
0.231	483.919	8.14881	33.3319	0.48054	1.09521	9
0.232	483.92	5.81956	23.3974	0.30984	11.1493	15
0.233	483.92	7.68362	32.0843	0.53088	2.40621	9
0.234	483.92	7.79569	34.359	0.60012	0.423786	7
0.235	483.92	7.735	34.2696	0.59745	0.419714	8.5
0.236	483.921	7.6743	34.1802	0.59478	0.415643	10
0.237	483.921	8.51479	33.9009	0.56418	0.208143	6
0.238	483.921	8.18317	34.5703	0.58812	0.210929	7
0.239	483.921	7.90359	34.9067	0.58356	0.230571	8
0.24	483.921	8.67812	34.0407	0.57072	0.216429	4
0.241	483.922	8.14542	34.6291	0.57798	0.201036	2
0.242	483.922	7.61273	35.2176	0.58524	0.185643	0
0.243	483.922	8.84446	33.6087	0.59868	0.230071	7
0.244	483.922	7.78368	34.8188	0.57594	0.257214	4
0.245	483.923	8.34724	34.2656	0.59244	0.328357	8
0.246	483.923	7.93615	33.8825	0.60159	0.436214	6
0.247	483.923	7.52506	33.4995	0.61074	0.544071	4
0.248	483.923	7.65985	34.062	0.64176	0.976214	7
0.249	483.924	8.1288	32.9337	0.6441	1.51621	7
0.25	483.924	7.57482	32.705	0.66162	2.95271	6
0.251	483.924	7.93392	32.0362	0.69744	2.13779	5
0.252	483.924	7.62213	31.8052	0.68286	2.01614	7
0.253	483.925	7.31033	31.5743	0.66828	1.8945	9
0.254	483.925	4.27166	12.7136	0.13698	0.399786	4
0.255	483.925	7.98152	34.499	0.64998	0.327643	9
0.256	483.925	8.82439	33.8958	0.64122	0.322071	8
0.257	483.925	7.75112	34.1599	0.66672	0.349286	10
0.258	483.926	7.37987	32.7671	0.64206	0.497857	6
0.259	483.926	7.00862	31.3743	0.6174	0.646429	2
0.26	483.926	7.25977	27.8159	0.5616	2.06357	14
0.261	483.926	7.16321	26.4939	0.5055	3.50021	7
0.262	483.927	7.86664	26.0916	0.52266	1.22157	2
0.263	483.927	6.80146	24.5536	0.45744	2.88886	9
0.264	483.927	7.01926	21.8904	0.38775	3.13043	7.5
0.265	483.927	7.23706	19.2271	0.31806	3.372	6
0.266	483.928	5.70997	6.88996	0.08868	14.4432	13
0.267	483.928	5.01258	4.58299	0.0549	16.9013	23
0.268	483.928	5.74046	10.5882	0.17094	14.0556	15
0.269	483.928	6.22821	15.8364	0.22734	6.69421	21
0.27	483.929	6.04713	14.6175	0.21147	5.125	19.5
0.271	483.929	5.86604	13.3986	0.1956	3.55579	18
0.272	483.929	5.98902	12.574	0.21078	3.06693	16
0.273	483.929	6.35008	10.9683	0.1674	1.97743	23
0.274	483.93	5.11576	17.2264	0.25386	8.333	10
0.275	483.93	5.43298	15.5207	0.17484	15.0282	9
0.276	483.93	5.46289	17.6646	0.23319	11.7298	12
0.277	483.93	5.49281	19.8084	0.29154	8.43136	15
0.278	483.93	5.69494	23.9464	0.37278	5.49721	15
0.279	483.931	6.37708	24.3909	0.39336	6.50343	14
0.28	483.931	5.45442	21.1158	0.43908	13.6994	8
0.281	483.931	5.25417	19.1238	0.39048	16.4873	9
0.282	483.931	5.05392	17.1318	0.34188	19.2753	10
0.283	483.932	5.43108	15.0195	0.30498	19.6005	3
0.284	483.932	6.34394	22.4412	0.45198	11.4618	2
0.285	483.932	5.18765	19.6483	0.36912	15.7326	1
0.286	483.932	6.31609	22.4101	0.3807	12.3799	4
0.287	483.933	6.59531	26.1391	0.46374	8.78725	4.5
0.288	483.933	6.87452	29.868	0.54678	5.19457	5
0.289	483.933	6.82211	32.1692	0.59106	3.08979	7
0.29	483.933	8.09259	31.8935	0.57738	2.46736	8
0.291	483.934	7.69945	27.8804	0.53916	6.71414	5
0.292	483.934	7.02318	30.7889	0.56712	4.51914	7
0.293	483.934	7.50169	32.5235	0.58002	2.53846	5
0.294	483.934	7.98019	34.2582	0.59292	0.557786	3
0.295	483.935	8.77251	33.8023	0.5796	0.2635	7
0.296	483.935	7.59738	33.2651	0.59502	1.24657	1
0.297	483.935	6.30016	31.9299	0.56208	2.40329	4
0.298	483.935	7.42463	34.945	0.61938	0.278429	9
0.299	483.935	7.71186	34.2707	0.60507	0.873679	9
0.3	483.936	7.99909	33.5964	0.59076	1.46893	9
0.301	483.936	8.22828	34.6299	0.60798	0.280786	0
0.302	483.936	8.45402	34.4358	0.57612	0.280143	4
0.303	483.936	8.21965	34.1511	0.5694	0.419071	4
0.304	483.937	8.28858	34.2591	0.5781	0.300429	3
0.305	483.937	7.87291	34.5646	0.58146	0.308143	7
0.306	483.937	7.45724	34.8702	0.58482	0.315857	11
0.307	483.937	8.33209	33.8425	0.55584	0.391286	5
0.308	483.938	7.27841	34.238	0.58956	0.733429	1
0.309	483.938	7.37682	34.2636	0.57408	0.735429	9
0.31	483.938	7.73955	34.2737	0.56151	0.554929	6.5
0.311	483.938	8.10228	34.2839	0.54894	0.374429	4
0.312	483.939	6.44305	27.2858	0.50736	7.78736	0
0.313	483.939	6.30424	26.1058	0.48186	8.91164	8
0.314	483.939	7.36205	34.5236	0.59184	0.537286	9
0.315	483.939	6.61378	32.2021	0.52836	2.65107	15
0.316	483.94	5.95681	26.6207	0.43815	8.58521	15.5
0.317	483.94	5.29984	21.0394	0.34794	14.5194	16
0.318	483.94	6.13736	26.9862	0.48552	7.34893	7
0.319	483.94	7.22462	28.6579	0.465	5.14993	0
0.32	483.94	5.67805	23.3271	0.39072	11.5244	0
0.321	483.941	7.53501	25.4916	0.4362	8.00271	3
0.322	483.941	6.5471	24.0354	0.4575	10.4345	1.5
0.323	483.941	5.55919	22.5792	0.4788	12.8664	0
0.324	483.941	3.98806	14.0875	0.20352	23.3534	4
0.325	483.942	4.17981	13.3312	0.18618	24.337	0
0.326	483.942	4.84825	12.9973	0.15996	23.2932	0
0.327	483.942	5.29851	13.8476	0.16926	21.2459	0
0.328	483.942	4.75001	15.5495	0.21078	19.7793	0
0.329	483.943	4.20152	17.2514	0.2523	18.3126	0
0.33	483.943	4.07245	17.3807	0.25524	17.7766	0
0.331	483.943	4.93528	16.4264	0.2133	19.2666	5
0.332	483.943	4.4991	17.3931	0.31188	18.3432	0
0.333	483.944	5.0769	19.062	0.32442	15.0911	3
0.334	483.944	5.30648	21.9546	0.38025	12.8272	1.5
0.335	483.944	5.53606	24.8471	0.43608	10.5633	0
0.336	483.944	5.66306	25.0624	0.41814	10.7676	0
0.337	483.945	3.99034	21.3748	0.35304	16.1664	0
0.338	483.945	5.05916	12.7887	0.14424	24.2477	1
0.339	483.945	3.70339	12.818	0.13782	25.5651	0
0.34	483.945	3.9334	14.5471	0.16941	24.4355	5
0.341	483.945	4.1634	16.2762	0.201	23.3058	10
0.342	483.946	4.46887	15.224	0.31104	23.3176	14
0.343	483.946	7.54502	24.9507	0.55056	9.27229	13
0.344	483.946	8.07956	30.8252	0.63246	2.904	8
0.345	483.946	7.31152	30.9497	0.63723	3.33936	7.5
0.346	483.947	6.54348	31.0743	0.642	3.77471	7
0.347	483.947	6.73549	32.3979	0.6672	2.52	13
0.348	483.947	7.76631	29.4827	0.6078	4.25729	8
0.349	483.947	7.44252	28.4546	0.64728	3.02057	12
0.35	483.948	6.74852	24.5771	0.5046	2.83993	11
0.351	483.948	6.40543	18.9704	0.37752	5.79925	16.5
0.352	483.948	6.06235	13.3637	0.25044	8.75857	22
0.353	483.948	5.29449	10.7014	0.18654	13.8329	27
0.354	483.949	5.53818	23.9601	0.52578	8.068	17
0.355	483.949	7.85705	31.5646	0.59802	2.62757	10
0.356	483.949	7.12519	28.7412	0.53838	5.837	4
0.357	483.949	6.50022	25.2585	0.44031	9.81086	3
0.358	483.95	5.87525	21.7759	0.34224	13.7847	2
0.359	483.95	8.21933	30.5494	0.52206	3.60721	5
0.36	483.95	7.60193	30.3485	0.54402	4.21807	8
0.361	483.95	6.95885	28.3087	0.50946	6.28379	9
0.362	483.95	7.38942	32.9479	0.5709	1.77857	11
0.363	483.951	7.62125	33.1444	0.5691	1.48896	6
0.364	483.951	7.85308	33.3408	0.5673	1.19936	1
0.365	483.951	6.58223	28.8402	0.50124	5.47071	15
0.366	483.951	8.06458	32.2342	0.56322	2.02471	3
0.367	483.952	8.13716	32.3379	0.54396	1.88757	6
0.368	483.952	7.01772	28.5503	0.47358	6.4485	10
0.369	483.952	7.03353	31.1811	0.52839	3.92746	10
0.37	483.952	7.04933	33.812	0.5832	1.40643	10
0.371	483.953	7.54475	33.3045	0.56028	1.6515	5
0.372	483.953	7.59976	30.8559	0.55554	3.52	11
0.373	483.953	7.22149	32.9965	0.57132	1.63443	13
0.374	483.953	7.25516	31.959	0.55554	2.59971	11
0.375	483.954	7.28884	30.9216	0.53976	3.565	9
0.376	483.954	7.39774	31.9083	0.5283	2.788	3
0.377	483.954	7.65122	30.6926	0.52776	3.38693	10
0.378	483.954	6.74995	32.7969	0.5406	2.39571	9
0.379	483.954	8.71465	32.8804	0.5664	0.906214	11
0.38	483.955	8.51961	33.0688	0.55923	1.02729	8
0.381	483.955	8.32458	33.2573	0.55206	1.14836	5
0.382	483.955	7.83116	33.6642	0.56376	0.876643	12
0.383	483.955	7.38582	34.2329	0.60336	0.660143	5
0.384	483.956	8.26031	33.0526	0.57558	1.33543	16
0.385	483.956	8.04235	32.2634	0.55998	2.163	7
0.386	483.956	8.06	29.4954	0.51351	4.38539	4.5
0.387	483.956	8.07766	26.7273	0.46704	6.60779	2
0.388	483.957	7.46142	29.8849	0.53268	4.34614	10
0.389	483.957	7.83445	33.5647	0.56346	1.12886	11
0.39	483.957	7.2657	30.7832	0.52428	4.00007	9
0.391	483.957	8.07549	32.778	0.54792	1.56721	5
0.392	483.958	7.78272	33.3026	0.56274	1.28746	9.5
0.393	483.958	7.48996	33.8273	0.57756	1.00771	14
0.394	483.958	7.84504	33.0393	0.57288	1.46621	9
0.395	483.958	6.33097	26.1581	0.49248	8.31107	10
0.396	483.959	7.78939	29.3146	0.57072	4.64536	4
0.397	483.959	5.54093	22.782	0.46308	13.5183	20
0.398	483.959	6.64571	27.486	0.51675	7.74046	13
0.399	483.959	7.75048	32.1901	0.57042	1.96264	6
0.4	483.959	7.31181	32.6053	0.54954	2.24964	5
0.401	483.96	8.48652	33.0613	0.54684	1.03636	4
0.402	483.96	6.64539	31.5488	0.54624	3.79229	7
0.403	483.96	7.39588	31.2916	0.50826	3.54886	3
0.404	483.961	7.63523	30.5799	0.51267	4.12146	4.5
0.405	483.961	7.87458	29.8683	0.51708	4.69407	6
0.406	483.961	8.69204	32.7038	0.52584	1.63893	4
0.407	483.961	6.92471	33.1716	0.54336	2.2585	1
0.408	483.961	7.68383	32.928	0.5418	1.92864	2
0.409	483.962	7.64749	33.2756	0.53568	1.66071	3.5
0.41	483.962	7.61114	33.6231	0.52956	1.39279	5
0.411	483.962	7.34744	33.4882	0.558	1.55343	3
0.412	483.962	7.17025	30.6754	0.52416	3.71786	1
0.413	483.963	7.71184	30.6133	0.52542	3.97664	8
0.414	483.963	7.42548	32.3613	0.564	2.22264	5
0.415	483.963	7.26271	30.4909	0.52668	4.26929	4.5
0.416	483.963	7.09994	28.6204	0.48936	6.31593	4
0.417	483.964	7.50881	33.1097	0.55134	1.82679	7
0.418	483.964	7.25273	28.594	0.46524	6.25557	5
0.419	483.964	6.52643	28.9425	0.48744	6.48493	4
0.42	483.964	7.42823	33.2388	0.57612	1.89243	6
0.421	483.964	7.84588	33.3928	0.56064	1.50979	6
0.422	483.965	8.26354	33.5467	0.54516	1.12714	6
0.423	483.965	7.37248	31.5729	0.52506	3.25307	7
0.424	483.965	6.42536	28.4766	0.49176	6.77071	6
0.425	483.966	6.23451	26.7493	0.43608	9.08536	1
0.426	483.966	4.94216	21.2979	0.33852	16.2944	2
0.427	483.966	4.94436	19.5863	0.30552	17.8182	1.5
0.428	483.966	4.94656	17.8748	0.27252	19.3421	1
0.429	483.966	5.28263	16.1626	0.23466	18.4694	0
0.43	483.967	4.72082	13.1734	0.1818	22.8597	0
0.431	483.967	4.07779	15.2736	0.21264	21.8366	0
0.432	483.967	5.99294	20.3621	0.29982	15.7743	2
0.433	483.967	5.79743	22.7488	0.38709	13.0258	3.5
0.434	483.968	5.60192	25.1355	0.47436	10.2774	5
0.435	483.968	6.30656	24.8673	0.51276	8.81029	2
0.436	483.968	4.81542	15.7651	0.31248	19.3139	5
0.437	483.968	5.82475	27.9134	0.53436	8.01436	9
0.438	483.969	5.88497	23.8437	0.42912	11.8977	18
0.439	483.969	5.94519	19.774	0.32388	15.781	27
0.44	483.969	7.19375	28.5082	0.50958	5.3135	39
0.441	483.969	6.93302	30.3113	0.53592	4.46771	56
0.442	483.969	7.69495	32.8795	0.5664	1.95329	54
0.443	483.97	6.73258	31.9072	0.56826	3.63407	43
0.444	483.97	7.34519	32.2762	0.55587	2.75489	42
0.445	483.97	7.9578	32.6452	0.54348	1.87571	41
0.446	483.971	6.24912	29.7288	0.54534	5.58114	34
0.447	483.971	6.31964	30.245	0.55482	5.16171	35
0.448	483.971	6.92153	22.1119	0.45534	12.3034	20
0.449	483.971	7.9344	27.6176	0.50898	6.5235	21
0.45	483.971	7.58139	27.6739	0.50196	6.79225	25.5
0.451	483.972	7.22838	27.7302	0.49494	7.061	30
0.452	483.972	6.50382	31.0333	0.55686	4.41464	29
0.453	483.972	7.31525	32.4739	0.57966	2.4095	33
0.454	483.972	6.9552	32.6843	0.55572	2.42829	22
0.455	483.973	6.56698	28.5073	0.49008	3.61057	24
0.456	483.973	6.89477	29.8923	0.51249	3.17682	24
0.457	483.973	7.22255	31.2774	0.5349	2.74307	24
0.458	483.973	6.73316	33.5622	0.58212	2.1035	13
0.459	483.974	6.91406	31.6333	0.5538	3.298	16
0.46	483.974	6.83418	28.4697	0.49074	6.1895	11
0.461	483.974	6.28936	29.0453	0.52194	6.38279	21
0.462	483.974	6.56889	30.1007	0.52011	5.34975	17
0.463	483.974	6.84842	31.1562	0.51828	4.31671	13
0.464	483.975	7.65307	27.862	0.45546	6.9745	4
0.465	483.975	7.64084	30.794	0.50586	3.87071	6
0.466	483.975	6.92513	32.7522	0.55512	2.567	8
0.467	483.976	6.93111	33.6657	0.58572	1.53693	12
0.468	483.976	7.1388	33.5008	0.56349	1.73136	13
0.469	483.976	7.34649	33.336	0.54126	1.92579	14
0.47	483.976	7.73164	31.9375	0.55578	2.65543	14
0.471	483.976	7.73137	33.5268	0.57186	1.22029	10
0.472	483.977	7.44099	32.6716	0.5586	2.23257	7
0.473	483.977	7.45322	32.0984	0.55422	2.73346	9
0.474	483.977	7.46545	31.5251	0.54984	3.23436	11
0.475	483.977	7.55942	32.7442	0.55194	2.25457	10
0.476	483.978	7.24908	30.2823	0.55668	4.66007	9
0.477	483.978	6.93132	28.0055	0.5133	7.40064	14
0.478	483.978	6.53358	28.0553	0.51528	7.0725	8
0.479	483.978	5.94458	25.1295	0.42816	10.521	5.5
0.48	483.979	5.35558	22.2036	0.34104	13.9696	3
0.481	483.979	5.50996	18.0128	0.26874	18.5886	0
0.482	483.979	5.97971	16.666	0.21822	19.7931	4
0.483	483.979	5.89442	16.5263	0.22374	20.1798	2
0.484	483.979	5.92613	20.6758	0.36066	15.8692	1
0.485	483.98	5.47862	20.6856	0.36528	16.2117	3.5
0.486	483.98	5.03111	20.6955	0.3699	16.5541	6
0.487	483.98	5.63368	17.7775	0.2577	17.1524	15
0.488	483.981	4.45145	18.8198	0.30216	17.9881	1
0.489	483.981	4.89558	22.1812	0.38334	13.3789	1
0.49	483.981	6.32737	24.4837	0.4161	10.2024	7
0.491	483.981	5.87157	25.3167	0.43389	10.0103	6
0.492	483.981	5.41578	26.1496	0.45168	9.81829	5
0.493	483.982	5.17479	20.6836	0.30282	15.2441	3
0.494	483.982	5.14387	23.2085	0.36246	12.9611	1
0.495	483.982	4.2264	15.9743	0.25104	18.7134	5
0.496	483.982	6.55375	22.9737	0.37146	11.9373	4
0.497	483.983	6.682	28.0264	0.47904	6.83114	4
0.498	483.983	6.81025	33.0791	0.58662	1.725	4
0.499	483.983	7.13822	31.2093	0.53982	3.53336	4
0.5	483.983	6.94106	21.6497	0.31722	13.0865	1
0.501	483.984	5.63516	18.1973	0.2814	18.0074	4
0.502	483.984	6.24251	25.9598	0.44322	9.92207	9
0.503	483.984	5.90876	24.4201	0.40194	11.252	6
0.504	483.984	5.57502	22.8804	0.36066	12.582	3
0.505	483.985	7.42876	32.97	0.5601	2.03179	0
0.506	483.985	7.67631	29.4701	0.55512	4.25507	6
0.507	483.985	4.82326	22.265	0.45564	11.2186	51
0.508	483.985	5.08399	24.15	0.4584	10.7955	66.5
0.509	483.986	5.34473	26.0351	0.46116	10.3724	82
0.51	483.986	7.21805	32.5752	0.51984	2.60514	71
0.511	483.986	6.98135	27.6974	0.5064	7.522	54
0.512	483.986	5.67752	30.0658	0.5622	6.01743	84
0.513	483.986	7.34114	34.5721	0.55164	0.4705	88
0.514	483.987	7.25405	30.7757	0.50466	3.65332	88
0.515	483.987	7.16696	26.9793	0.45768	6.83614	88
0.516	483.987	6.96616	33.174	0.54924	1.32871	106
0.517	483.987	6.32382	32.5505	0.55626	2.999	45
0.518	483.988	7.05266	33.8154	0.57672	1.36207	45
0.519	483.988	7.64656	33.9288	0.567	0.650214	41
0.52	483.988	7.8219	33.9435	0.55584	0.698107	38.5
0.521	483.988	7.99724	33.9581	0.54468	0.746	36
0.522	483.989	7.04901	32.2395	0.54174	3.27436	32
0.523	483.989	7.45205	29.8479	0.54822	4.59664	45
0.524	483.989	7.39149	31.6585	0.5634	2.847	12
0.525	483.989	6.31096	29.7042	0.55236	5.29871	10
0.526	483.99	6.71029	28.3377	0.52485	6.459	9
0.527	483.99	7.10963	26.9712	0.49734	7.61929	8
0.528	483.99	6.91661	26.3606	0.49938	7.73357	11
0.529	483.99	6.63512	31.2309	0.56688	3.861	13
0.53	483.99	7.30763	29.0532	0.50862	5.24014	12
0.531	483.991	6.82174	28.8225	0.51276	5.91421	12
0.532	483.991	7.0547	30.0283	0.52956	4.68011	11
0.533	483.991	7.28767	31.2341	0.54636	3.446	10
0.534	483.991	6.36268	29.2583	0.52338	5.72821	14
0.535	483.992	5.92099	23.247	0.41292	11.9029	2
0.536	483.992	7.20715	27.9287	0.49974	6.45279	6
0.537	483.992	7.24908	28.3283	0.4962	6.14654	8
0.538	483.992	7.29101	28.728	0.49266	5.84029	10
0.539	483.993	6.57948	27.9616	0.49938	6.93357	7
0.54	483.993	8.15543	27.8029	0.50622	5.51221	15
0.541	483.993	6.28946	31.1172	0.5445	4.34979	8
0.542	483.993	6.95356	27.9881	0.48732	6.48057	7
0.543	483.994	7.55936	30.2277	0.51912	4.14868	12
0.544	483.994	8.16517	32.4673	0.55092	1.81679	17
0.545	483.994	8.30816	32.0402	0.53892	2.25586	11
0.546	483.994	7.85393	29.5453	0.49002	4.85621	14
0.547	483.995	6.89543	31.2349	0.52962	3.75543	13
0.548	483.995	7.18142	30.0285	0.50742	4.82829	6
0.549	483.995	6.43399	26.2056	0.44742	9.12786	8.5
0.55	483.995	5.68657	22.3827	0.38742	13.4274	11
0.551	483.995	7.65069	30.8608	0.51894	3.59621	9
0.552	483.996	6.78785	32.3578	0.5709	2.76414	17
0.553	483.996	7.89888	32.5779	0.56544	1.91543	8
0.554	483.996	7.21826	29.7472	0.4956	5.21607	12
0.555	483.996	6.39101	25.0602	0.42654	10.3386	8
0.556	483.997	5.56375	20.3731	0.35748	15.4612	4
0.557	483.997	7.26115	24.7869	0.41136	10.0166	13
0.558	483.997	7.35157	32.939	0.55182	2.51436	7
0.559	483.997	6.08104	28.8391	0.5025	6.63614	9
0.56	483.998	7.93297	32.8421	0.54006	2.10464	8
0.561	483.998	7.81441	32.9718	0.54201	1.975	6
0.562	483.998	7.69585	33.1015	0.54396	1.84536	4
0.563	483.998	7.85748	31.5678	0.51438	3.28321	4
0.564	483.999	6.80569	29.4446	0.51846	5.79143	11
0.565	483.999	7.09534	28.5766	0.47856	6.63607	11
0.566	483.999	7.88818	33.6756	0.54984	1.36171	7
0.567	483.999	7.31528	34.1375	0.56025	1.35768	12
0.568	484	6.74238	34.5994	0.57066	1.35364	17
0.569	484	7.91719	34.1714	0.53712	0.953714	7
0.57	484	8.2134	33.2368	0.54048	1.5745	10
0.571	484	7.62311	31.0339	0.4899	3.96807	7
0.572	484	7.85205	30.7797	0.49392	3.70261	8
0.573	484.001	8.08099	30.5254	0.49794	3.43714	9
0.574	484.001	7.85441	30.298	0.48894	4.26071	2
0.575	484.001	5.54479	18.9651	0.30684	17.0194	3.33067e-13
0.576	484.001	4.52171	13.0477	0.16902	24.1983	3
0.577	484.002	7.00237	22.9308	0.37638	11.9366	6
0.578	484.002	6.75172	23.4586	0.38844	11.4917	4.5
0.579	484.002	6.50107	23.9863	0.4005	11.0468	3
0.58	484.002	4.92189	21.2079	0.34974	14.4401	3
0.581	484.003	5.28501	21.6051	0.3939	13.3011	11
0.582	484.003	5.75841	26.2584	0.47352	9.35643	15
0.583	484.003	5.58026	32.0293	0.55938	4.24086	12
0.584	484.003	6.35792	32.4032	0.54924	3.45854	11
0.585	484.004	7.13557	32.7772	0.5391	2.67621	10
0.586	484.004	6.79892	29.0069	0.49626	6.02514	5
0.587	484.004	7.19778	34.3513	0.55488	1.16557	19
0.588	484.004	6.96928	34.6109	0.56022	0.877929	7
0.589	484.005	8.02249	32.7856	0.54534	1.89057	9
0.59	484.005	8.00561	32.5741	0.52068	2.05789	11.5
0.591	484.005	7.98872	32.3626	0.49602	2.22521	14
0.592	484.005	8.12636	32.199	0.51198	1.36571	16
0.593	484.005	8.20382	31.4651	0.51456	2.12293	9
0.594	484.006	7.47461	31.6238	0.53712	3.14429	11
0.595	484.006	6.95811	32.9107	0.56196	2.16814	15
0.596	484.006	7.06251	31.7973	0.53748	3.24179	15.5
0.597	484.006	7.16691	30.6838	0.513	4.31543	16
0.598	484.007	6.44442	30.6601	0.5028	4.69279	23
0.599	484.007	7.10047	27.4764	0.48588	7.84936	7
0.6	484.007	7.55873	24.6353	0.45258	10.0086	11
0.601	484.007	7.43646	28.9514	0.5058	5.85293	13
0.602	484.008	7.31419	33.2675	0.55902	1.69729	15
0.603	484.008	7.11619	29.578	0.50118	5.359	14
0.604	484.008	5.71511	25.3917	0.4218	9.56679	9
0.605	484.008	7.16924	30.0888	0.49944	4.95321	11
0.606	484.009	6.8166	28.6837	0.48264	6.04279	15
0.607	484.009	6.70659	26.216	0.44997	8.63296	12.5
0.608	484.009	6.59658	23.7482	0.4173	11.2231	10
0.609	484.009	6.42611	29.069	0.51756	6.25493	9
0.61	484.01	6.91105	25.4139	0.47706	9.68936	12
0.611	484.01	7.46148	28.536	0.49506	5.693	18
0.612	484.01	8.29562	32.5003	0.537	1.62286	11
0.613	484.01	8.27508	32.6117	0.5493	1.60536	12.5
0.614	484.01	8.25454	32.723	0.5616	1.58786	14
0.615	484.011	7.90798	29.6937	0.4917	4.23236	10
0.616	484.011	5.96864	21.791	0.38508	13.2273	12
0.617	484.011	5.72829	21.5467	0.39366	13.7558	14
0.618	484.011	7.31838	26.6912	0.44334	7.25143	12
0.619	484.012	7.23632	27.2383	0.471	6.91661	14
0.62	484.012	7.15426	27.7853	0.49866	6.58179	16
0.621	484.012	7.48715	33.6608	0.55338	1.01186	11
0.622	484.012	7.31642	29.7717	0.52164	4.85364	13
0.623	484.013	7.51892	30.5718	0.52008	3.84721	11
0.624	484.013	7.13165	29.5515	0.495	5.54736	7
0.625	484.013	7.31404	30.9379	0.51555	3.90786	13
0.626	484.013	7.49642	32.3244	0.5361	2.26836	19
0.627	484.014	7.91931	33.9258	0.54006	0.650786	12
0.628	484.014	8.57271	32.9939	0.5376	0.987714	10
0.629	484.014	6.90258	32.4916	0.53622	2.46257	13
0.63	484.014	8.49759	32.9925	0.5544	1.39664	12
0.631	484.014	8.24895	33.0805	0.55404	1.403	11
0.632	484.015	8.00031	33.1684	0.55368	1.40936	10
0.633	484.015	7.4367	34.2026	0.58578	1.07836	13
0.634	484.015	7.37222	26.6663	0.36972	1.41664	3
0.635	484.015	5.84677	25.2203	0.34032	2.02857	3
0.636	484.016	6.20142	28.2058	0.42897	2.63254	4.5
0.637	484.016	6.55608	31.1914	0.51762	3.2365	6
0.638	484.016	6.89156	27.2405	0.46398	7.34921	12
0.639	484.016	7.44432	33.7333	0.53052	1.65464	7
0.64	484.017	7.03996	30.4934	0.52452	4.48129	6
0.641	484.017	7.54872	30.0176	0.49848	2.23579	8
0.642	484.017	7.3764	26.5473	0.44778	2.03596	13
0.643	484.017	7.20408	23.0769	0.39708	1.83614	18
0.644	484.018	7.36714	32.0389	0.5052	1.17514	14
0.645	484.018	6.57609	28.5999	0.48024	6.34636	7
0.646	484.018	6.91645	32.4864	0.52962	2.87193	9
0.647	484.018	7.81782	33.2183	0.50754	1.60943	15
0.648	484.019	7.52879	33.577	0.5148	1.60879	10
0.649	484.019	7.23976	33.9358	0.52206	1.60814	5
0.65	484.019	5.80124	33.9722	0.50334	3.34529	0
0.651	484.019	5.58482	26.4683	0.37428	10.4089	0
0.652	484.019	6.37523	21.8696	0.31038	13.6645	0
0.653	484.02	6.15796	19.4709	0.25866	14.2446	0
0.654	484.02	5.74502	19.7356	0.25983	14.715	1
0.655	484.02	5.33208	20.0004	0.261	15.1854	2
0.656	484.021	5.72262	21.854	0.29922	12.7323	0
0.657	484.021	7.28052	28.5153	0.4143	6.60486	7
0.658	484.021	6.26257	30.6413	0.44328	5.56843	0
0.659	484.021	6.11899	28.2052	0.44802	6.6535	7
0.66	484.021	6.59764	27.2561	0.42684	7.27964	3.5
0.661	484.022	7.07628	26.3069	0.40566	7.90579	0
0.662	484.022	5.58005	20.4124	0.32892	14.581	0
0.663	484.022	4.50561	17.4312	0.228	18.6059	0
0.664	484.022	5.81077	16.506	0.23412	18.1598	0
0.665	484.023	5.57484	15.3951	0.19779	19.5471	0
0.666	484.023	5.33891	14.2842	0.16146	20.9345	0
0.667	484.023	5.86763	20.1323	0.37518	14.2069	2
0.668	484.023	7.11794	30.8164	0.51606	4.41921	5
0.669	484.024	7.78961	34.4013	0.58842	0.756071	4
0.67	484.024	8.20684	29.9074	0.54462	4.32364	2
0.671	484.024	7.20574	25.2413	0.47511	9.91879	1
0.672	484.024	6.20465	20.5751	0.4056	15.5139	0
0.673	484.024	8.27407	29.8823	0.54762	4.81	7
0.674	484.025	7.91666	35.0656	0.59736	0.272429	11
0.675	484.025	7.87061	34.1966	0.61296	0.417143	25
0.676	484.025	8.04219	33.995	0.57318	0.613286	30
0.677	484.026	7.8939	34.347	0.5688	0.601464	32.5
0.678	484.026	7.74561	34.699	0.56442	0.589643	35
0.679	484.026	7.48631	34.4194	0.60216	0.6115	30
0.68	484.026	7.95499	34.0577	0.57756	0.722643	30
0.681	484.026	8.43951	30.9211	0.50058	3.423	29
0.682	484.027	7.60802	34.1564	0.56958	0.966357	31
0.683	484.027	7.62054	33.5059	0.57288	1.15611	31
0.684	484.027	7.63306	32.8553	0.57618	1.34586	31
0.685	484.027	7.32224	30.7748	0.53124	1.30514	31
0.686	484.028	8.03859	33.5509	0.52566	1.20371	27
0.687	484.028	8.37376	33.0055	0.53616	1.24271	22
0.688	484.028	8.26915	34.1428	0.5556	0.661286	19
0.689	484.028	8.36232	34.0816	0.55023	0.57975	19
0.69	484.029	8.4555	34.0203	0.54486	0.498214	19
0.691	484.029	8.26084	34.0405	0.55782	0.703357	23
0.692	484.029	8.44962	32.6997	0.5394	1.49579	23
0.693	484.029	6.81427	33.2413	0.5502	2.24621	19
0.694	484.029	6.85281	27.3681	0.48366	7.00357	14
0.695	484.03	7.46799	29.0159	0.48585	5.41743	14
0.696	484.03	8.08316	30.6636	0.48804	3.83129	14
0.697	484.03	7.98766	32.7548	0.54186	2.11336	15
0.698	484.031	9.30351	32.9722	0.54264	0.972357	16
0.699	484.031	6.43574	33.7207	0.57126	2.11114	22
0.7	484.031	6.90991	31.914	0.52947	3.34211	25
0.701	484.031	7.38408	30.1072	0.48768	4.57307	28
0.702	484.031	6.79865	28.3315	0.49314	6.63079	22
0.703	484.032	7.56757	27.9214	0.51558	6.63621	15
0.704	484.032	7.57631	29.1668	0.53646	5.65786	19
0.705	484.032	6.82851	25.0141	0.45324	9.71707	19
0.706	484.032	5.75338	23.2112	0.4155	12.1908	17.5
0.707	484.033	4.67825	21.4084	0.37776	14.6646	16
0.708	484.033	7.02355	28.5835	0.50766	6.11357	14
0.709	484.033	7.12181	25.8936	0.44868	8.0725	23
0.71	484.033	7.40022	30.9682	0.53082	3.02329	25
0.711	484.034	7.75228	32.1886	0.53112	2.5065	17
0.712	484.034	7.22859	29.4115	0.49485	5.08407	16.5
0.713	484.034	6.70489	26.6345	0.45858	7.66164	16
0.714	484.034	6.64433	29.0128	0.49926	6.24279	24
0.715	484.034	6.79717	28.1204	0.51078	6.4775	21
0.716	484.035	7.31695	30.345	0.52704	4.491	15
0.717	484.035	7.75715	31.1421	0.50364	3.44714	13
0.718	484.035	7.05581	32.7101	0.53571	2.49879	16
0.719	484.036	6.35448	34.2782	0.56778	1.55043	19
0.72	484.036	8.28355	33.7495	0.5343	0.936071	16
0.721	484.036	7.51034	30.5197	0.51234	4.49007	17
0.722	484.036	8.53433	32.4732	0.53466	1.67057	17
0.723	484.036	7.69987	33.0799	0.56394	1.54407	22
0.724	484.037	8.20541	32.925	0.55125	1.37075	20.5
0.725	484.037	8.71094	32.7701	0.53856	1.19743	19
0.726	484.037	7.12811	31.5951	0.5346	3.79129	12
0.727	484.037	5.5161	24.2383	0.39978	11.1042	15
0.728	484.038	6.66471	30.2614	0.53208	4.829	15
0.729	484.038	8.05024	30.4477	0.51492	3.77343	22
0.73	484.038	7.91894	30.9879	0.52365	3.27729	22.5
0.731	484.038	7.78765	31.528	0.53238	2.78114	23
0.732	484.039	7.64116	34.0834	0.56766	0.787214	17
0.733	484.039	7.51659	34.4824	0.55146	0.718357	15
0.734	484.039	8.83128	32.1644	0.52278	2.00121	8
0.735	484.039	8.27269	32.8195	0.53514	1.70746	8
0.736	484.039	7.71411	33.4747	0.5475	1.41371	8
0.737	484.04	7.65699	31.1892	0.51726	3.94279	8
0.738	484.04	7.85022	30.5925	0.5271	3.99021	12
0.739	484.04	8.40949	33.5939	0.54048	0.908857	14
0.74	484.041	7.29418	32.036	0.50712	2.95293	9
0.741	484.041	7.17292	30.3494	0.49707	4.63157	10.5
0.742	484.041	7.05166	28.6629	0.48702	6.31021	12
0.743	484.041	8.172	31.4401	0.52872	2.98664	21
0.744	484.041	4.55501	12.8661	0.13422	4.202	5
0.745	484.042	5.90336	25.7212	0.47508	9.06521	7
0.746	484.042	6.70812	26.3513	0.46122	8.414	12
0.747	484.042	7.19934	29.6628	0.51621	5.24221	11
0.748	484.042	7.69055	32.9744	0.5712	2.07043	10
0.749	484.043	7.19185	32.4848	0.5652	2.62886	7
0.75	484.043	6.35575	31.469	0.5448	3.56864	16
0.751	484.043	6.62898	31.8358	0.53724	3.52829	11
0.752	484.043	6.86838	29.2505	0.4983	5.65614	10
0.753	484.044	6.37962	26.8989	0.45606	8.26743	8
0.754	484.044	5.89087	24.5473	0.41382	10.8787	6
0.755	484.044	5.931	25.2934	0.42654	9.96671	5
0.756	484.044	7.25389	32.5318	0.53928	2.7475	11
0.757	484.045	6.71437	30.1192	0.5334	5.01679	15
0.758	484.045	6.30757	23.3688	0.40416	12.3698	4
0.759	484.045	6.53826	24.1104	0.41913	11.23	9
0.76	484.045	6.76895	24.8519	0.4341	10.0901	14
0.761	484.046	7.00004	28.4697	0.46872	6.38557	10
0.762	484.046	6.6267	26.2952	0.44148	8.97007	0
0.763	484.046	7.12842	29.483	0.47748	5.70379	10
0.764	484.046	7.38519	31.7053	0.52743	3.34021	11.5
0.765	484.046	7.64195	33.9275	0.57738	0.976643	13
0.766	484.047	7.96733	33.2441	0.52908	1.71771	11
0.767	484.047	6.03079	22.1153	0.39822	13.0142	13
0.768	484.047	6.66815	28.8157	0.46566	6.29893	11
0.769	484.047	6.50663	24.395	0.39948	10.5114	4
0.77	484.048	7.06275	27.6301	0.45138	7.27796	6.5
0.771	484.048	7.61887	30.8652	0.50328	4.04457	9
0.772	484.048	6.57476	27.2582	0.48396	8.45114	4
0.773	484.048	5.45215	22.1375	0.37644	13.8662	6
0.774	484.049	7.76409	31.0554	0.50904	3.68407	10
0.775	484.049	8.32352	34.0176	0.53928	0.768643	11
0.776	484.049	8.05458	34.2	0.53559	0.765714	10
0.777	484.049	7.78564	34.3824	0.5319	0.762786	9
0.778	484.05	8.09492	33.3729	0.52662	1.51507	6
0.779	484.05	7.68304	32.2831	0.51846	2.52164	4
0.78	484.05	7.93324	33.1197	0.52698	1.82229	10
0.781	484.05	7.86065	33.8411	0.53352	1.02986	8
0.782	484.05	7.70175	34.0222	0.53763	1.23125	7.5
0.783	484.051	7.54285	34.2034	0.54174	1.43264	7
0.784	484.051	7.68415	32.5405	0.53814	2.52043	8
0.785	484.051	6.40196	27.0406	0.4284	8.12893	4
0.786	484.051	7.74964	31.807	0.49632	3.07821	8
0.787	484.052	7.50441	34.325	0.53022	1.01457	12
0.788	484.052	7.65254	34.4073	0.53715	0.9295	10.5
0.789	484.052	7.80067	34.4897	0.54408	0.844429	9
0.79	484.052	7.17009	34.4628	0.54876	1.04321	3
0.791	484.053	6.43341	34.6865	0.5802	1.24564	6
0.792	484.053	7.68023	33.0138	0.53016	2.04529	4
0.793	484.053	6.95033	30.3548	0.50562	4.96371	7
0.794	484.053	7.36086	31.1725	0.49974	3.89946	8
0.795	484.054	7.77139	31.9901	0.49386	2.83521	9
0.796	484.054	8.02398	34.1889	0.51582	1.0755	12
0.797	484.054	7.61416	32.598	0.50772	2.80936	8
0.798	484.054	6.84874	27.4578	0.43944	9.6435	8
0.799	484.055	6.88002	30.5777	0.49272	5.83389	8.5
0.8	484.055	6.91131	33.6976	0.546	2.02429	9
0.801	484.055	5.98384	32.1689	0.5211	4.15757	7
0.802	484.055	6.32229	31.1828	0.52746	4.5385	1
0.803	484.055	6.76191	28.0121	0.45858	6.97443	4
0.804	484.056	5.98765	26.4049	0.43782	8.49693	6
0.805	484.056	6.08442	26.1473	0.4353	9.00193	7.5
0.806	484.056	6.1812	25.8897	0.43278	9.50693	9
0.807	484.056	6.14869	25.1927	0.39984	10.2964	5
0.808	484.057	6.61008	24.444	0.38298	10.8013	0
0.809	484.057	5.58799	24.5371	0.39174	11.2144	1
0.81	484.057	6.74714	27.5894	0.44292	7.35393	3
0.811	484.057	6.97005	27.9181	0.46047	6.91221	1.5
0.812	484.058	7.19296	28.2468	0.47802	6.4705	0
0.813	484.058	7.33262	32.0153	0.51618	2.98136	7
0.814	484.058	7.4601	30.317	0.4926	4.46957	4
0.815	484.058	9.05469	32.2658	0.50214	1.65029	2
0.816	484.059	7.35994	32.6905	0.53682	2.34357	8
0.817	484.059	8.06641	32.9907	0.52374	1.65171	6
0.818	484.059	8.77288	33.2909	0.51066	0.959857	4
0.819	484.059	7.49531	34.6402	0.5973	0.850214	8
0.82	484.06	8.04023	32.7345	0.56022	2.18829	9
0.821	484.06	5.57841	22.7874	0.36804	12.8106	6
0.822	484.06	5.23562	21.1397	0.36516	14.268	5
0.823	484.06	5.62534	21.0844	0.35679	14.543	3.5
0.824	484.06	6.01507	21.029	0.34842	14.818	2
0.825	484.061	7.82021	28.2262	0.49986	6.90457	9
0.826	484.061	4.17664	19.3833	0.3162	17.4332	4
0.827	484.061	6.86636	30.1966	0.52374	5.13857	6
0.828	484.061	7.3039	31.1866	0.53967	3.98907	7.5
0.829	484.062	7.74143	32.1767	0.5556	2.83957	9
0.83	484.062	8.01964	34.545	0.55596	0.678214	5
0.831	484.062	8.21959	33.4745	0.53472	1.178	9
0.832	484.062	7.64174	32.1735	0.5367	2.71264	4
0.833	484.063	8.26343	32.5995	0.51216	1.98507	5
0.834	484.063	8.10281	33.3305	0.53082	1.37721	9.5
0.835	484.063	7.94218	34.0614	0.54948	0.769357	14
0.836	484.063	7.79988	33.9904	0.54726	0.964571	5
0.837	484.064	8.71941	33.206	0.53574	1.25064	9
0.838	484.064	7.45968	34.1484	0.55056	1.09557	9
0.839	484.064	7.33987	33.5783	0.53592	1.8695	8
0.84	484.064	7.29874	33.4818	0.53319	1.90861	6
0.841	484.065	7.2576	33.3853	0.53046	1.94771	4
0.842	484.065	8.58589	31.2987	0.53202	2.67657	3
0.843	484.065	6.52405	27.2926	0.48402	8.23171	0
0.844	484.065	6.28242	23.6831	0.41046	12.1859	7
0.845	484.065	8.07295	33.4449	0.54264	1.22207	7
0.846	484.066	7.03967	30.2941	0.50565	5.04171	5.5
0.847	484.066	6.00639	27.1432	0.46866	8.86136	4
0.848	484.066	7.91158	34.4588	0.55656	0.634929	10
0.849	484.066	7.92011	34.4031	0.56688	0.666286	6
0.85	484.067	8.29689	34.021	0.55212	0.781786	9
0.851	484.067	7.77097	34.4528	0.56508	0.750214	6
0.852	484.067	7.34379	33.0734	0.56541	2.27111	6.5
0.853	484.067	6.91661	31.6939	0.56574	3.792	7
0.854	484.068	7.73502	32.687	0.55956	2.79386	7
0.855	484.068	5.0607	19.4621	0.35328	18.6023	0
0.856	484.068	3.86741	12.8485	0.17316	24.0351	7
0.857	484.068	7.14484	29.4439	0.51684	6.06436	21
0.858	484.069	6.93929	30.6981	0.52296	4.80529	16
0.859	484.069	6.73375	31.9522	0.52908	3.54621	11
0.86	484.069	7.01132	32.6464	0.5382	3.05171	19
0.861	484.069	8.04388	32.8807	0.51156	1.47357	19
0.862	484.07	7.36444	28.4595	0.45846	5.71457	9
0.863	484.07	6.32761	23.7215	0.38355	11.7605	9.5
0.864	484.07	5.29078	18.9835	0.30864	17.8064	10
0.865	484.07	7.7994	33.255	0.55986	1.27329	13
0.866	484.07	7.73852	33.2963	0.55662	1.90286	16
0.867	484.071	8.52544	33.0189	0.5208	1.30486	16
0.868	484.071	8.14659	33.5286	0.56352	1.01943	17
0.869	484.071	7.69762	32.8661	0.54936	1.91432	14.5
0.87	484.071	7.24865	32.2037	0.5352	2.80921	12
0.871	484.072	6.45628	24.7394	0.41574	10.2698	7
0.872	484.072	5.36495	19.9861	0.29604	15.5731	14
0.873	484.072	6.3144	17.4532	0.21252	17.7624	3
0.874	484.072	5.20671	16.446	0.18918	19.2644	4
0.875	484.073	5.86903	22.2842	0.32385	13.5593	6.5
0.876	484.073	6.53135	28.1225	0.45852	7.85429	9
0.877	484.073	7.17501	27.9122	0.45558	7.46464	17
0.878	484.073	6.111	23.6099	0.3804	12.4797	15
0.879	484.074	7.3413	31.9574	0.54132	2.85336	21
0.88	484.074	7.35528	32.1446	0.53994	2.91636	13
0.881	484.074	7.13385	32.9779	0.54447	2.29418	17
0.882	484.074	6.91242	33.8112	0.549	1.672	21
0.883	484.075	7.92445	33.376	0.5394	1.48493	30
0.884	484.075	6.95128	33.5302	0.58458	1.93514	22
0.885	484.075	7.54539	32.5245	0.54216	2.51164	19
0.886	484.075	6.28401	30.7257	0.51876	4.68114	17
0.887	484.075	6.78274	30.3675	0.51177	4.64121	21.5
0.888	484.076	7.28148	30.0094	0.50478	4.60129	26
0.889	484.076	8.30006	32.072	0.53274	2.18429	21
0.89	484.076	7.32621	26.0113	0.47958	8.40164	20
0.891	484.076	6.34987	33.9272	0.5685	1.96543	20
0.892	484.077	6.85099	33.5531	0.55638	1.99432	18
0.893	484.077	7.3521	33.179	0.54426	2.02321	16
0.894	484.077	5.70531	27.5235	0.47982	7.81014	20
0.895	484.077	5.68922	22.6384	0.39696	12.8392	11
0.896	484.078	6.36776	24.6984	0.441	10.4514	10
0.897	484.078	7.29079	32.6411	0.54708	2.44671	13
0.898	484.078	7.74206	32.6557	0.53799	2.25432	11
0.899	484.078	8.19334	32.6703	0.5289	2.06193	9
0.9	484.079	6.09686	28.1656	0.47826	7.52207	7
0.901	484.079	7.76192	31.9763	0.53898	2.97293	9
0.902	484.079	8.47122	32.8244	0.53724	1.48021	9
0.903	484.079	7.42341	33.844	0.57168	1.26557	10
0.904	484.079	7.31848	32.2625	0.5472	2.79007	9.5
0.905	484.08	7.21355	30.681	0.52272	4.31457	9
0.906	484.08	8.06908	30.2029	0.5196	3.94807	3
0.907	484.08	7.44909	33.4392	0.56652	1.4315	14
0.908	484.08	7.81708	34.0756	0.54432	1.06386	9
0.909	484.081	7.47529	33.7619	0.53208	1.75443	6
0.91	484.081	7.55992	33.6156	0.53883	1.71239	7
0.911	484.081	7.64455	33.4692	0.54558	1.67036	8
0.912	484.081	7.74937	33.4321	0.52974	1.61621	9
0.913	484.082	7.02895	32.156	0.54096	3.27164	11
0.914	484.082	6.86186	27.9494	0.46764	6.80971	8
0.915	484.082	6.22117	27.4117	0.47106	8.2095	13
0.916	484.082	6.67001	28.0802	0.47142	7.11964	10.5
0.917	484.083	7.11884	28.7487	0.47178	6.02979	8
0.918	484.083	7.32801	30.7116	0.50766	4.91943	8
0.919	484.083	6.36348	29.5625	0.48996	6.12629	13
0.92	484.083	5.9931	30.4646	0.50466	5.24057	9
0.921	484.084	7.99084	29.6428	0.48912	4.67664	8
0.922	484.084	7.6441	29.8417	0.48114	4.70689	10
0.923	484.084	7.29736	30.0405	0.47316	4.73714	12
0.924	484.084	7.52628	31.3075	0.5064	3.06636	14
0.925	484.084	7.11545	29.4986	0.48474	5.47479	9
0.926	484.085	6.64973	24.4583	0.3948	10.0597	12
0.927	484.085	7.141	27.7607	0.46944	6.71204	14
0.928	484.085	7.63226	31.0632	0.54408	3.36436	16
0.929	484.086	7.3467	32.2442	0.52086	2.6535	14
0.93	484.086	7.13472	30.83	0.52806	3.88021	11
0.931	484.086	6.91682	32.3197	0.52692	2.97579	13
0.932	484.086	7.39016	32.5738	0.54426	2.38171	16
0.933	484.086	7.04901	30.6634	0.51225	4.38261	16
0.934	484.087	6.70786	28.753	0.48024	6.3835	16
0.935	484.087	6.36162	23.8729	0.38514	11.5607	12
0.936	484.087	7.27581	30.75	0.48276	4.2535	8
0.937	484.087	7.25299	29.7437	0.51294	4.90257	9
0.938	484.088	6.80035	30.6505	0.50202	5.07964	11
0.939	484.088	6.88423	29.8142	0.47457	5.61993	8
0.94	484.088	6.96812	28.9779	0.44712	6.16021	5
0.941	484.088	7.95362	32.3436	0.52812	2.55721	7
0.942	484.089	7.56619	32.6737	0.53676	2.73143	6
0.943	484.089	7.46968	32.1786	0.5265	2.99957	4
0.944	484.089	7.34527	31.3018	0.51774	3.68621	10
0.945	484.089	7.67758	30.9074	0.5085	3.79936	9
0.946	484.089	8.00989	30.513	0.49926	3.9125	8
0.947	484.09	6.97145	27.2678	0.46512	7.47029	4
0.948	484.09	6.79474	28.0749	0.47442	7.01329	4
0.949	484.09	7.69664	29.2767	0.47442	5.16764	6
0.95	484.091	6.81538	29.0942	0.50526	5.936	12
0.951	484.091	7.36113	28.8852	0.5031	5.838	10
0.952	484.091	7.90687	28.6761	0.50094	5.74	8
0.953	484.091	7.68505	28.795	0.50586	5.59814	5
0.954	484.091	7.14124	31.1828	0.5136	4.12386	8
0.955	484.092	7.77621	29.2019	0.50886	5.38829	9
0.956	484.092	7.26443	32.5239	0.5538	2.53486	11
0.957	484.092	6.70593	31.7311	0.5373	3.69829	10
0.958	484.092	6.14742	30.9384	0.5208	4.86171	9
0.959	484.093	6.93101	28.5957	0.46578	6.46707	8
0.96	484.093	6.16913	27.0592	0.46698	8.24936	4
0.961	484.093	7.44861	28.7548	0.45774	6.2105	3
0.962	484.093	6.81938	28.478	0.48222	6.67857	1.5
0.963	484.094	6.19015	28.2012	0.5067	7.14664	0
0.964	484.094	6.92206	30.2899	0.51294	4.91307	0
0.965	484.094	6.52548	25.6474	0.44322	9.66721	8
0.966	484.094	7.54984	33.6236	0.55122	1.78286	8
0.967	484.094	7.20397	31.7038	0.53136	3.29179	11
0.968	484.095	7.05539	29.4271	0.49197	5.46189	8
0.969	484.095	6.90681	27.1503	0.45258	7.632	5
0.97	484.095	7.80612	28.3477	0.46338	6.50486	0
0.971	484.096	8.05706	30.3282	0.48774	4.24364	9
0.972	484.096	5.57185	23.9717	0.36546	12.3548	2
0.973	484.096	5.69922	20.9357	0.29406	14.9582	7
0.974	484.096	6.08982	24.677	0.40074	10.9314	7.5
0.975	484.096	6.48042	28.4183	0.50742	6.9045	8
0.976	484.097	6.75942	28.9612	0.48984	6.283	4
0.977	484.097	7.45751	30.3498	0.48822	4.72379	1
0.978	484.097	7.32965	32.2998	0.52224	2.95507	4
0.979	484.097	7.08004	29.4669	0.49932	5.48729	6
0.98	484.098	6.95504	28.3847	0.48288	6.49093	9.5
0.981	484.098	6.83005	27.3025	0.46644	7.49457	13
0.982	484.098	7.71109	32.0153	0.525	2.55886	9
0.983	484.098	6.55571	31.9622	0.53124	3.50871	7
0.984	484.099	7.92323	27.6985	0.44508	6.47479	5
0.985	484.099	7.40483	29.2978	0.45354	5.644	5
0.986	484.099	6.99784	29.7619	0.4875	5.43393	4
0.987	484.099	6.59086	30.226	0.52146	5.22386	3
0.988	484.099	6.60351	27.0677	0.46176	7.73436	9
0.989	484.1	5.49609	25.2673	0.40782	10.6789	5
0.99	484.1	6.71368	24.0622	0.42978	10.3444	1
0.991	484.1	6.84799	27.5662	0.48009	7.22189	0.5
0.992	484.101	6.98231	31.0703	0.5304	4.09936	0
0.993	484.101	7.26189	30.1165	0.53496	4.27421	5
0.994	484.101	6.93376	27.6719	0.48504	7.70243	1
0.995	484.101	7.45909	33.4595	0.54222	2.24707	10
0.996	484.101	8.04071	33.272	0.54426	1.75664	5
0.997	484.102	7.60767	31.5247	0.51681	3.44354	3
0.998	484.102	7.17464	29.7773	0.48936	5.13043	1
0.999	484.102	8.27571	31.0246	0.519	3.24171	8
1	484.102	6.91343	27.9357	0.46956	6.91479	0
1.001	484.103	4.02342	18.2052	0.2481	18.8387	3
1.002	484.103	5.91025	22.7713	0.4011	12.5279	5
1.003	484.103	6.51941	27.2561	0.46821	7.99429	5
1.004	484.103	7.12858	31.7409	0.53532	3.46064	5
1.005	484.104	7.02127	32.8258	0.55386	2.52586	7
1.006	484.104	8.04626	32.1329	0.52542	2.83564	6
1.007	484.104	7.47175	30.1642	0.51468	4.51521	4
1.008	484.104	6.39582	26.5161	0.42102	8.88471	0
1.009	484.104	6.44429	28.2279	0.4662	7.16329	1.5
1.01	484.105	6.49276	29.9397	0.51138	5.44186	3
1.011	484.105	7.48906	32.9047	0.525	2.2815	3
1.012	484.105	7.99666	30.6019	0.51912	3.98071	4
1.013	484.106	6.12768	23.0075	0.44406	12.9203	8.88178e-13
1.014	484.106	4.89796	17.0008	0.3204	19.5458	4
1.015	484.106	5.33764	19.7339	0.35628	16.754	2
1.016	484.106	5.77731	22.467	0.39216	13.9622	0
1.017	484.106	6.87542	25.9352	0.45396	9.4435	4.44089e-13
1.018	484.107	5.66741	19.4578	0.31788	11.6771	2
1.019	484.107	5.60054	24.9113	0.43038	6.56257	7
1.02	484.107	6.70071	30.3646	0.51198	4.68179	11
1.021	484.107	7.30985	30.4726	0.50772	4.42257	8
1.022	484.108	7.91899	30.5807	0.50346	4.16336	5
1.023	484.108	6.89696	31.6164	0.54966	3.658	9
1.024	484.108	7.10291	29.5075	0.51798	5.25936	4
1.025	484.108	7.32272	29.3424	0.52092	5.44593	4
1.026	484.109	7.32889	30.2766	0.52269	4.58936	3.5
1.027	484.109	7.33505	31.2108	0.52446	3.73279	3
1.028	484.109	6.89802	27.4801	0.45534	7.74114	4
1.029	484.109	6.90236	30.0355	0.51966	4.97679	8
1.03	484.11	5.98082	28.989	0.46926	7.06936	1
1.031	484.11	7.66488	32.1049	0.53844	2.65293	12
1.032	484.11	7.35713	31.9563	0.53565	3.12971	9
1.033	484.11	7.04938	31.8077	0.53286	3.6065	6
1.034	484.111	5.1588	22.8973	0.4032	13.6301	0
1.035	484.111	6.72607	22.7747	0.40254	12.4729	3
1.036	484.111	5.27681	19.7432	0.30066	16.6574	0
1.037	484.111	5.30513	14.9764	0.21138	22.4677	0
1.038	484.111	5.28506	16.1245	0.23406	21.1063	0
1.039	484.112	5.265	17.2725	0.25674	19.7449	0
1.04	484.112	5.51965	20.9919	0.36708	16.0338	2
1.041	484.112	5.9508	16.1624	0.23988	21.2034	0
1.042	484.112	4.9455	14.7242	0.27912	24.7934	5
1.043	484.113	4.93459	18.2717	0.2784	18.9349	6
1.044	484.113	4.94087	19.2466	0.31527	17.8016	4.5
1.045	484.113	4.94714	20.2216	0.35214	16.6684	3
1.046	484.113	5.04106	17.7503	0.27948	18.709	5
1.047	484.114	6.00755	21.0567	0.41118	14.6422	14
1.048	484.114	5.60234	22.5331	0.42294	14.429	8
1.049	484.114	5.0805	19.7895	0.28938	17.0766	0
1.05	484.114	5.30651	18.8755	0.27918	17.5914	0.5
1.051	484.115	5.53251	17.9615	0.26898	18.1062	1
1.052	484.115	7.10455	27.0728	0.4575	7.47579	0
1.053	484.115	7.52273	28.2744	0.44988	6.29864	5
1.054	484.115	5.14975	18.7145	0.31698	17.8056	0
1.055	484.115	4.9392	18.3095	0.32193	18.4172	3.5
1.056	484.116	4.72865	17.9044	0.32688	19.0289	7
1.057	484.116	7.32611	32.8168	0.59442	2.59164	7
1.058	484.116	6.60462	29.8334	0.54912	5.34807	15
1.059	484.116	7.95012	31.0405	0.56634	3.56171	10
1.06	484.117	7.4889	29.1081	0.56466	3.99593	5
1.061	484.117	6.60934	22.3614	0.42864	4.99936	15
1.062	484.117	5.72977	15.6147	0.29262	6.00279	25
1.063	484.117	6.87462	17.6887	0.3195	2.32171	18
1.064	484.118	7.40366	28.4032	0.5079	3.82029	15
1.065	484.118	7.07416	30.5933	0.54264	4.63393	9
1.066	484.118	7.78114	32.1074	0.55884	2.65357	14
1.067	484.118	7.31459	30.1003	0.53064	4.87407	8.5
1.068	484.119	6.84805	28.0931	0.50244	7.09457	3
1.069	484.119	5.07489	19.7569	0.3045	16.5999	3
1.07	484.119	6.58758	28.3148	0.49464	6.93779	7
1.071	484.119	6.03625	24.7709	0.39174	10.6989	6
1.072	484.12	6.63242	29.0531	0.5097	6.00807	8
1.073	484.12	7.00616	29.9632	0.52137	4.92586	8.5
1.074	484.12	7.37989	30.8733	0.53304	3.84364	9
1.075	484.12	8.47774	31.9743	0.54972	2.40314	11
1.076	484.12	7.02466	31.0579	0.5523	3.55286	8
1.077	484.121	6.71024	28.662	0.46524	6.30886	13
1.078	484.121	6.18941	28.5525	0.50118	7.05571	8
1.079	484.121	6.00218	25.341	0.43482	10.3809	8
1.08	484.121	5.81495	22.1294	0.36846	13.706	8
1.081	484.122	6.00787	24.8879	0.42306	10.7557	13
1.082	484.122	7.17644	30.6826	0.48528	4.51129	7
1.083	484.122	6.06235	26.8083	0.45924	8.2645	5
1.084	484.122	7.5663	30.2179	0.51702	4.30943	7
1.085	484.123	7.0681	29.061	0.49194	5.59275	10.5
1.086	484.123	6.56989	27.904	0.46686	6.87607	14
1.087	484.123	8.31716	31.8616	0.48684	2.76621	10
1.088	484.123	6.70722	27.0434	0.44682	7.77036	11
1.089	484.124	7.21345	27.3912	0.4491	6.88229	8
1.09	484.124	7.29196	29.8733	0.48729	4.72668	12
1.091	484.124	7.37047	32.3554	0.52548	2.57107	16
1.092	484.124	7.85393	32.7141	0.50946	2.31229	11
1.093	484.125	6.91454	29.4157	0.49728	5.14814	5
1.094	484.125	7.42384	31.6895	0.5103	3.03136	9
1.095	484.125	7.48435	30.5897	0.5175	4.12643	12
1.096	484.125	7.80747	31.235	0.52053	3.39921	11.5
1.097	484.125	8.1306	31.8803	0.52356	2.672	11
1.098	484.126	7.17215	30.0162	0.53514	4.68007	5
1.099	484.126	6.84545	25.8182	0.42024	9.17071	6
1.1	484.126	6.51208	24.6839	0.41562	10.3421	6
1.101	484.126	7.02958	27.9129	0.453	6.91307	7
1.102	484.127	7.35199	28.9512	0.47766	5.88786	7
1.103	484.127	7.67441	29.9895	0.50232	4.86264	7
1.104	484.127	7.07368	31.2976	0.5424	3.77186	7
1.105	484.127	7.59309	31.0533	0.5013	3.73064	12
1.106	484.128	8.09434	29.5592	0.49026	4.57193	11
1.107	484.128	7.66403	33.7752	0.55938	1.37371	6
1.108	484.128	7.35199	30.8925	0.50823	4.15739	5.5
1.109	484.128	7.03996	28.0098	0.45708	6.94107	5
1.11	484.129	7.23664	31.6476	0.50244	3.50571	6
1.111	484.129	6.5844	32.8237	0.54546	3.1125	13
1.112	484.129	7.36761	30.7596	0.46008	4.83764	10
1.113	484.129	7.11985	29.1016	0.46554	5.9185	5
1.114	484.13	6.81528	27.8996	0.4557	7.24554	2.5
1.115	484.13	6.51071	26.6977	0.44586	8.57257	0
1.116	484.13	5.96467	25.3359	0.42378	9.69257	12
1.117	484.13	6.44125	26.4644	0.4161	8.57193	5
1.118	484.13	7.23431	29.8566	0.48984	4.99	4
1.119	484.131	6.80477	32.41	0.53766	3.13104	7
1.12	484.131	6.37523	34.9634	0.58548	1.27207	10
1.121	484.131	7.40965	33.9671	0.57282	1.17479	12
1.122	484.131	6.78918	33.6287	0.5493	2.13457	5
1.123	484.132	7.30594	33.0598	0.53676	2.25079	9
1.124	484.132	7.14388	31.6789	0.5313	3.83607	10
1.125	484.132	7.39628	32.5734	0.53958	2.78996	5.5
1.126	484.132	7.64868	33.4678	0.54786	1.74386	1
1.127	484.133	4.62341	18.395	0.2808	16.9974	1
1.128	484.133	5.67037	18.3806	0.2619	15.0764	1.33227e-12
1.129	484.133	7.06267	29.9656	0.49878	5.14843	6
1.13	484.133	6.92899	26.8599	0.48336	7.41171	5
1.131	484.134	7.6145	29.0602	0.49656	5.37236	3
1.132	484.134	8.30001	31.2604	0.50976	3.333	1
1.133	484.134	6.55973	28.4102	0.48192	6.63121	0
1.134	484.134	6.77478	26.9644	0.46938	7.66636	5
1.135	484.135	6.67525	30.5348	0.52758	4.68	0
1.136	484.135	7.77584	32.6808	0.51714	2.00307	4
1.137	484.135	7.53207	31.8999	0.49773	3.05032	5.5
1.138	484.135	7.28831	31.119	0.47832	4.09757	7
1.139	484.135	7.092	30.5089	0.51978	4.24929	1
1.14	484.136	6.90978	28.869	0.49074	5.75571	5
1.141	484.136	7.35872	31.5139	0.51894	3.46136	5
1.142	484.136	7.13711	29.6983	0.4956	5.33993	9
1.143	484.136	7.23997	27.5511	0.45567	7.06486	5.5
1.144	484.137	7.34284	25.4038	0.41574	8.78979	2
1.145	484.137	6.58255	24.4575	0.38808	10.491	5
1.146	484.137	6.07294	28.0992	0.47592	7.53264	3
1.147	484.137	6.82142	28.8591	0.47118	6.6685	6
1.148	484.138	7.65281	33.7563	0.54594	1.71257	11
1.149	484.138	7.41383	33.1075	0.53823	2.2175	10.5
1.15	484.138	7.17485	32.4586	0.53052	2.72243	10
1.151	484.138	7.36703	29.8918	0.4794	5.01171	9
1.152	484.139	7.64206	32.6965	0.5295	2.33471	13
1.153	484.139	6.97124	28.4777	0.46794	6.76	13
1.154	484.139	7.31321	29.4696	0.49128	5.44468	13.5
1.155	484.139	7.65519	30.4614	0.51462	4.12936	14
1.156	484.139	7.64598	31.2486	0.50724	3.54386	11
1.157	484.14	8.22277	31.5397	0.49926	2.96414	14
1.158	484.14	8.37349	32.9553	0.53634	1.61836	8
1.159	484.14	7.94801	32.7492	0.52512	1.70029	4
1.16	484.14	7.53956	29.076	0.48054	5.66907	7.5
1.161	484.141	7.13112	25.4029	0.43596	9.63786	11
1.162	484.141	5.85593	26.7067	0.45774	8.93879	10
1.163	484.141	6.60224	27.4878	0.46866	7.77279	14
1.164	484.141	7.17946	31.3209	0.52452	3.86014	10
1.165	484.142	6.57577	29.4225	0.48378	5.57871	15
1.166	484.142	6.74182	31.1877	0.52032	3.76425	15.5
1.167	484.142	6.90787	32.9529	0.55686	1.94979	16
1.168	484.142	6.06362	32.7299	0.516	2.55021	20
1.169	484.143	6.12344	24.7541	0.42558	10.2886	1
1.17	484.143	7.77568	32.7534	0.513	2.04836	7
1.171	484.143	6.87097	28.8488	0.50682	5.73321	2
1.172	484.143	7.08663	29.3609	0.50277	5.32439	4.5
1.173	484.144	7.30228	29.873	0.49872	4.91557	7
1.174	484.144	7.02773	32.6127	0.50616	2.6005	8
1.175	484.144	7.89829	33.6937	0.53316	1.36886	6
1.176	484.144	8.42982	31.9569	0.50076	2.20929	5
1.177	484.144	6.65105	34.7741	0.55644	1.12743	12
1.178	484.145	6.55968	34.6304	0.56172	1.21571	9
1.179	484.145	6.4683	34.4867	0.567	1.304	6
1.18	484.145	7.35284	32.8379	0.53646	2.36571	8
1.181	484.146	7.63671	33.4915	0.53376	1.5865	10
1.182	484.146	6.78642	30.8112	0.51072	4.35814	8
1.183	484.146	7.89697	32.0476	0.48936	2.57336	10
1.184	484.146	7.81748	31.8181	0.48732	2.85982	10
1.185	484.146	7.73799	31.5885	0.48528	3.14629	10
1.186	484.147	7.2108	34.2048	0.51684	1.03957	6
1.187	484.147	7.15299	33.8737	0.52728	1.33221	9
1.188	484.147	7.92344	31.8607	0.5145	2.80014	9
1.189	484.147	8.09661	31.8207	0.51216	2.94246	8.5
1.19	484.148	8.26978	31.7807	0.50982	3.08479	8
1.191	484.148	6.39741	28.559	0.47604	6.56029	9
1.192	484.148	6.98596	32.8729	0.5391	2.60214	8
1.193	484.148	7.66069	31.27	0.49404	3.45164	9
1.194	484.149	8.07279	32.9899	0.53424	1.53864	16
1.195	484.149	7.80843	31.5205	0.51213	2.44461	12.5
1.196	484.149	7.54406	30.051	0.49002	3.35057	9
1.197	484.149	7.27306	29.9518	0.50088	2.74179	9
1.198	484.149	7.89941	29.0863	0.48066	5.16579	7
1.199	484.15	7.17004	30.1606	0.47988	4.834	9
1.2	484.15	6.85652	33.0235	0.5283	2.73814	1
1.201	484.15	7.0673	30.7321	0.51243	4.37407	7
1.202	484.151	7.27809	28.4407	0.49656	6.01	13
1.203	484.151	6.58112	27.9306	0.49356	7.07743	4
1.204	484.151	6.98167	29.5392	0.49842	5.18243	11
1.205	484.151	6.04864	31.9014	0.53532	4.40071	9
1.206	484.151	8.31356	32.1743	0.51192	2.4175	9
1.207	484.152	7.39091	30.4186	0.49077	4.37854	7.5
1.208	484.152	6.46825	28.6629	0.46962	6.33957	6
1.209	484.152	7.10899	31.239	0.51012	3.80221	4
1.21	484.152	7.27989	31.6043	0.54684	3.80921	12
1.211	484.153	8.66229	31.5303	0.49146	2.61914	10
1.212	484.153	6.82449	31.7981	0.52422	3.70493	8
1.213	484.153	6.68348	31.8615	0.51657	3.67189	8
1.214	484.153	6.54247	31.9249	0.50892	3.63886	8
1.215	484.154	7.56964	30.382	0.48714	4.3235	4
1.216	484.154	7.56863	32.2071	0.4746	2.773	9
1.217	484.154	7.85245	32.418	0.5229	2.24393	2
1.218	484.154	7.71567	31.9586	0.51318	2.77129	4.5
1.219	484.154	7.5789	31.4992	0.50346	3.29864	7
1.22	484.155	7.68473	33.5176	0.54282	1.58986	11
1.221	484.155	7.46259	29.7104	0.48354	5.08571	10
1.222	484.155	7.77044	30.6365	0.50022	3.63271	4
1.223	484.156	7.82735	30.6922	0.4767	3.88457	9
1.224	484.156	8.10143	31.8032	0.49653	2.78779	5
1.225	484.156	8.37551	32.9143	0.51636	1.691	1
1.226	484.156	5.11809	26.3857	0.43548	9.61329	2
1.227	484.156	8.05871	31.2911	0.48816	3.46057	8
1.228	484.157	6.66228	32.8146	0.5151	2.72564	6
1.229	484.157	7.28741	30.6345	0.50844	4.08529	7
1.23	484.157	7.20757	28.0232	0.46923	3.49761	12
1.231	484.157	7.12774	25.4119	0.43002	2.90993	17
1.232	484.158	7.51913	31.8578	0.52104	2.75593	14
1.233	484.158	7.46497	30.8714	0.51894	4.24014	8
1.234	484.158	7.46693	33.4903	0.51606	1.66129	5
1.235	484.158	7.67356	32.8185	0.53214	2.03193	6
1.236	484.159	7.15156	29.4854	0.49113	5.35446	8
1.237	484.159	6.62956	26.1523	0.45012	8.677	10
1.238	484.159	8.42432	31.5633	0.50784	2.76786	5
1.239	484.159	6.70585	32.8526	0.53226	2.68893	9
1.24	484.159	6.52384	32.9625	0.5415	2.83593	5
1.241	484.16	6.71935	30.8723	0.507	4.52864	13
1.242	484.16	6.59621	31.522	0.52047	3.941	6.5
1.243	484.16	6.47306	32.1717	0.53394	3.35336	0
1.244	484.161	5.67784	28.7861	0.5079	6.59721	7
1.245	484.161	6.22842	29.824	0.49782	5.78729	5
1.246	484.161	7.52199	29.6022	0.4818	5.1715	3
1.247	484.161	6.48598	29.1329	0.46944	6.49329	4
1.248	484.161	6.56489	27.9432	0.4572	7.41457	4
1.249	484.162	6.6438	26.7535	0.44496	8.33586	4
1.25	484.162	6.22694	30.9261	0.5034	4.48614	3
1.251	484.162	6.96791	29.58	0.46788	5.65964	2
1.252	484.162	6.9696	27.9162	0.46722	7.22857	3
1.253	484.163	6.4598	26.1328	0.43569	9.06636	4
1.254	484.163	5.95001	24.3494	0.40416	10.9041	5
1.255	484.163	7.5996	29.5102	0.48792	5.29257	1.77636e-12
1.256	484.163	6.7383	24.3215	0.40548	10.6813	8
1.257	484.164	6.28687	23.4844	0.38202	11.1981	4
1.258	484.164	6.17813	27.3482	0.4701	7.98271	3
1.259	484.164	6.69889	28.3603	0.47547	6.65796	6
1.26	484.164	7.21964	29.3725	0.48084	5.33321	9
1.261	484.164	7.27766	32.9871	0.54072	2.26221	10
1.262	484.165	6.65899	27.6472	0.43572	7.72607	0
1.263	484.165	7.62729	30.8694	0.49032	4.06436	5
1.264	484.165	6.76694	24.897	0.42492	10.0487	10
1.265	484.166	6.71495	25.8793	0.43812	9.11479	8
1.266	484.166	6.66296	26.8615	0.45132	8.18086	6
1.267	484.166	7.35814	29.3821	0.49332	5.42993	5
1.268	484.166	7.1766	32.0181	0.50316	3.39121	3
1.269	484.166	7.31091	31.6721	0.507	3.58843	4
1.27	484.167	6.93609	30.5654	0.49458	5.08407	0
1.271	484.167	6.21138	28.0775	0.45042	7.42654	1.5
1.272	484.167	5.48666	25.5897	0.40626	9.769	3
1.273	484.167	8.24215	32.9259	0.51126	1.59679	4
1.274	484.168	8.31907	30.0324	0.49596	3.96829	6
1.275	484.168	6.54252	23.7037	0.38208	11.5365	4
1.276	484.168	7.21758	33.1919	0.5502	2.2925	7
1.277	484.168	6.81835	30.0307	0.50001	5.37561	5.5
1.278	484.169	6.41912	26.8694	0.44982	8.45871	4
1.279	484.169	7.14346	30.5238	0.49404	4.516	7
1.28	484.169	6.76752	27.3644	0.456	7.47	0
1.281	484.169	6.23049	31.8437	0.51474	4.01986	6
1.282	484.17	7.36674	31.4558	0.50109	3.54107	5
1.283	484.17	8.50299	31.0679	0.48744	3.06229	4
1.284	484.17	6.34447	26.1525	0.45216	8.70529	4
1.285	484.17	7.21133	32.3821	0.52368	3.1295	1
1.286	484.171	7.2297	32.9164	0.52572	2.47036	9
1.287	484.171	7.10449	29.3522	0.48462	5.49564	1
1.288	484.171	6.92624	27.0768	0.44793	7.66707	0.5
1.289	484.171	6.74799	24.8014	0.41124	9.8385	0
1.29	484.171	6.66281	28.7546	0.50154	6.6255	10
1.291	484.172	7.22684	27.6119	0.43884	7.26279	6
1.292	484.172	7.97215	31.4677	0.50052	3.197	9
1.293	484.172	7.94732	32.3005	0.50196	2.37107	3
1.294	484.172	7.01095	27.942	0.43848	6.85504	2
1.295	484.173	6.07458	23.5836	0.375	11.339	1
1.296	484.173	6.63004	27.747	0.46752	7.20179	5
1.297	484.173	7.39361	30.0812	0.48246	4.56864	10
1.298	484.173	7.19762	29.8208	0.48108	5.3755	8
1.299	484.174	5.62082	30.5217	0.5007	5.56414	4
1.3	484.174	6.47166	31.4871	0.5133	4.06275	7.5
1.301	484.174	7.32251	32.4525	0.5259	2.56136	11
1.302	484.174	7.5708	30.3071	0.49242	4.272	9
1.303	484.175	7.30366	31.5837	0.5286	3.42029	2
1.304	484.175	7.10608	31.8875	0.5214	3.20564	15
1.305	484.175	6.00321	33.1143	0.56478	3.14864	5
1.306	484.175	7.06471	31.6408	0.53214	3.669	5.5
1.307	484.175	8.12621	30.1672	0.4995	4.18936	6
1.308	484.176	7.67028	32.3912	0.5262	2.52593	8
1.309	484.176	7.37381	32.9772	0.52608	2.13107	10
1.31	484.176	6.68499	29.6349	0.49944	6.37207	10
1.311	484.176	5.62129	28.4592	0.53562	9.394	3
1.312	484.177	4.90924	17.3939	0.28764	19.759	1.5
1.313	484.177	4.19718	6.32861	0.03966	30.1241	0
1.314	484.177	4.22598	8.85304	0.07428	28.411	0
1.315	484.177	5.64861	21.4674	0.35136	15.1664	7
1.316	484.178	7.01582	30.1091	0.46404	5.69593	0
1.317	484.178	7.14248	32.006	0.48324	3.51193	1
1.318	484.178	7.26914	33.9028	0.50244	1.32793	2
1.319	484.178	8.00698	31.0999	0.47166	3.40864	0
1.32	484.179	6.12339	33.4726	0.57894	2.95043	9
1.321	484.179	7.69198	27.3729	0.47556	6.99086	6
1.322	484.179	6.61082	30.7599	0.5334	5.20871	9
1.323	484.179	6.92002	31.4651	0.5262	4.06746	9.5
1.324	484.18	7.22922	32.1703	0.519	2.92621	10
1.325	484.18	7.92995	32.824	0.50526	1.5905	8
1.326	484.18	8.12112	32.8201	0.5301	1.77364	12
1.327	484.18	7.24362	28.0879	0.4533	6.56636	9
1.328	484.18	5.67244	31.7095	0.51294	4.33629	9
1.329	484.181	6.2289	32.2813	0.51156	3.64461	10.5
1.33	484.181	6.78536	32.8531	0.51018	2.95293	12
1.331	484.181	7.17755	31.4407	0.5244	3.68979	16
1.332	484.181	7.85298	33.0459	0.53082	1.61871	13
1.333	484.182	7.6194	32.1913	0.53058	2.78	11
1.334	484.182	7.39715	30.8631	0.49074	3.90443	8
1.335	484.182	6.99356	31.8376	0.51201	3.22604	7
1.336	484.182	6.58996	32.812	0.53328	2.54764	6
1.337	484.183	7.55566	28.2121	0.44514	6.17336	4
1.338	484.183	7.15103	27.548	0.43404	7.19286	8
1.339	484.183	7.04811	28.6908	0.46224	6.089	9
1.34	484.183	7.15844	28.5216	0.4617	6.12086	3
1.341	484.184	6.73192	29.0689	0.4728	6.01014	6
1.342	484.184	6.3054	29.6161	0.4839	5.89943	9
1.343	484.184	7.75684	30.5619	0.49452	3.93429	12
1.344	484.184	7.13419	31.5551	0.5016	3.53021	8
1.345	484.185	7.10629	30.9711	0.47916	4.32557	11
1.346	484.185	7.24087	32.2591	0.5028	3.00025	12.5
1.347	484.185	7.37545	33.547	0.52644	1.67493	14
1.348	484.185	6.88484	28.5896	0.46458	6.24964	8
1.349	484.185	7.93752	33.2387	0.54318	1.60321	11
1.35	484.186	7.95976	32.0096	0.49764	2.58271	11
1.351	484.186	6.55676	29.7289	0.49698	5.65064	13
1.352	484.186	7.18147	30.8748	0.50937	4.19175	12
1.353	484.186	7.80618	32.0208	0.52176	2.73286	11
1.354	484.187	7.51082	29.5666	0.46518	5.18579	8
1.355	484.187	7.85192	30.731	0.495	3.92207	8
1.356	484.187	7.51436	31.552	0.513	3.27407	13
1.357	484.187	7.60405	30.4713	0.49134	4.14521	9
1.358	484.188	7.11791	30.4349	0.49233	4.49854	10
1.359	484.188	6.63178	30.3984	0.49332	4.85186	11
1.36	484.188	6.39593	33.8154	0.57342	1.40214	19
1.361	484.188	7.71358	33.9576	0.54468	0.828571	17
1.362	484.189	7.91857	33.7988	0.53262	0.892357	22
1.363	484.189	7.06908	30.8721	0.53334	3.948	15
1.364	484.189	7.44618	30.5091	0.51675	4.05171	10.5
1.365	484.189	7.82328	30.1461	0.50016	4.15543	6
1.366	484.19	7.45894	32.7022	0.53628	2.079	11
1.367	484.19	8.1747	31.9297	0.50568	2.48743	11
1.368	484.19	8.07739	31.7737	0.5064	2.30093	13
1.369	484.19	8.23336	32.8755	0.53634	1.78143	9
1.37	484.19	8.05812	32.8197	0.52872	1.93261	10
1.371	484.191	7.88289	32.7638	0.5211	2.08379	11
1.372	484.191	8.43882	32.541	0.51186	1.42221	10
1.373	484.191	7.35528	32.6611	0.53352	2.40729	11
1.374	484.191	6.92179	33.5287	0.55944	1.77743	8
1.375	484.192	7.90534	33.6463	0.55332	1.1525	10
1.376	484.192	7.39723	33.5635	0.54564	1.50732	9.5
1.377	484.192	6.88913	33.4806	0.53796	1.86214	9
1.378	484.192	8.16104	32.7109	0.52206	1.44771	12
1.379	484.193	7.60082	33.758	0.53568	1.13886	7
1.38	484.193	8.10169	32.8538	0.51618	1.79843	15
1.381	484.193	8.07864	33.1602	0.51708	1.50261	16
1.382	484.193	8.05558	33.4666	0.51798	1.20679	17
1.383	484.194	7.47577	33.7968	0.53064	1.12464	12
1.384	484.194	7.90957	33.8184	0.53394	0.973357	10
1.385	484.194	8.00905	32.2481	0.51576	2.3275	4
1.386	484.194	8.35586	33.4156	0.53214	0.932571	13
1.387	484.195	8.32831	33.3961	0.53358	1.0695	9.5
1.388	484.195	8.30075	33.3767	0.53502	1.20643	6
1.389	484.195	8.45079	32.3813	0.49272	2.01864	7
1.39	484.195	7.85239	33.2949	0.5346	1.61171	10
1.391	484.195	7.4844	32.1814	0.5262	2.65236	10
1.392	484.196	7.96902	32.7376	0.546	2.0495	11
1.393	484.196	7.85062	33.337	0.54756	1.54929	13
1.394	484.196	7.73222	33.9364	0.54912	1.04907	15
1.395	484.196	6.79521	25.3087	0.42498	9.1385	10
1.396	484.197	8.03504	30.8061	0.5121	3.5095	8
1.397	484.197	8.35115	33.2199	0.53724	1.03529	11
1.398	484.197	7.40361	33.9333	0.56472	1.07607	14
1.399	484.197	7.4363	34.1066	0.5574	1.01561	13.5
1.4	484.198	7.46899	34.28	0.55008	0.955143	13
1.401	484.198	7.98517	33.5953	0.56454	1.07607	8
1.402	484.198	5.91189	24.0663	0.39864	11.0706	6
1.403	484.198	4.63976	14.886	0.31128	19.3255	7
1.404	484.199	6.94202	30.334	0.54894	4.29021	15
1.405	484.199	7.11071	29.1809	0.52188	5.37264	13
1.406	484.199	7.27941	28.0279	0.49482	6.45507	11
1.407	484.199	6.43976	26.4217	0.48048	8.71421	17
1.408	484.2	7.40472	32.9949	0.5316	1.86729	24
1.409	484.2	7.96092	33.4579	0.55968	1.44829	27
1.41	484.2	7.07924	32.9227	0.54414	1.515	34
1.411	484.2	7.25326	32.364	0.5442	1.07193	38
1.412	484.2	7.42728	31.8052	0.54426	0.628857	42
1.413	484.201	7.62046	34.1156	0.54756	1.30593	22
1.414	484.201	7.67171	33.4502	0.54636	1.31736	25
1.415	484.201	7.6185	32.867	0.56694	1.98021	24
1.416	484.201	7.62284	33.4344	0.55431	1.51664	24
1.417	484.202	7.62718	34.0019	0.54168	1.05307	24
1.418	484.202	7.46513	26.8759	0.45738	7.38914	24
1.419	484.202	7.54703	29.9016	0.537	4.39707	38
1.42	484.202	7.70654	33.9511	0.55848	0.815571	35
1.421	484.203	8.25999	33.0097	0.53718	1.64779	16
1.422	484.203	7.81425	33.4994	0.54117	1.30714	17
1.423	484.203	7.36851	33.9892	0.54516	0.9665	18
1.424	484.203	6.93964	27.4858	0.49428	5.97129	16
1.425	484.204	7.19042	34.6485	0.5412	0.901214	18
1.426	484.204	7.75466	33.1595	0.5556	1.9445	11
1.427	484.204	6.50419	23.1249	0.4431	10.2365	20
1.428	484.204	7.28415	27.7474	0.48906	6.15393	20.5
1.429	484.204	8.06411	32.37	0.53502	2.07136	21
1.43	484.205	7.78024	33.9958	0.57576	0.763	13
1.431	484.205	6.98919	31.0599	0.53862	3.85057	12
1.432	484.205	7.19338	29.3596	0.522	4.48421	13
1.433	484.205	5.65121	12.8732	0.22968	5.85521	33
1.434	484.206	5.83388	17.5412	0.3294	8.30457	25.5
1.435	484.206	6.01655	22.2091	0.42912	10.7539	18
1.436	484.206	7.77272	33.6647	0.58764	0.825643	28
1.437	484.206	6.73396	34.212	0.5643	1.174	37
1.438	484.207	8.0343	33.1452	0.55536	1.25757	28
1.439	484.207	7.42601	31.1014	0.5121	3.21021	22
1.44	484.207	7.27287	31.0171	0.52416	3.44004	18.5
1.441	484.207	7.11974	30.9328	0.53622	3.66986	15
1.442	484.208	7.68976	31.0957	0.51654	3.50986	20
1.443	484.208	7.98607	29.8658	0.49884	4.40629	16
1.444	484.208	7.63396	32.0841	0.53058	2.40807	19
1.445	484.208	7.19124	30.0498	0.5169	4.55732	16.5
1.446	484.209	6.74852	28.0154	0.50322	6.70657	14
1.447	484.209	7.16882	27.7887	0.49908	6.00236	13
1.448	484.209	7.35665	30.3761	0.56538	3.76864	17
1.449	484.209	8.5608	31.6787	0.55464	1.37671	20
1.45	484.209	7.39302	32.2985	0.56634	1.17314	25
1.451	484.21	7.72158	31.881	0.54297	1.64082	21.5
1.452	484.21	8.05013	31.4634	0.5196	2.1085	18
1.453	484.21	8.16925	31.8095	0.54354	1.88843	15
1.454	484.211	6.18311	33.1376	0.54858	2.39036	22
1.455	484.211	7.32118	31.8638	0.5409	2.81586	20
1.456	484.211	8.70491	31.9012	0.53652	1.82893	15
1.457	484.211	8.05214	32.45	0.54711	1.75868	14
1.458	484.211	7.39938	32.9988	0.5577	1.68843	13
1.459	484.212	7.14743	33.1179	0.54306	1.85443	12
1.46	484.212	7.23499	32.3727	0.5454	2.4245	12
1.461	484.212	6.63697	33.5434	0.55188	1.48771	19
1.462	484.212	7.61855	31.8566	0.55062	2.37743	14
1.463	484.213	7.58613	31.6078	0.54414	2.70489	14
1.464	484.213	7.5537	31.3591	0.53766	3.03236	14
1.465	484.213	7.31584	34.5114	0.57228	0.630714	11
1.466	484.213	7.94229	33.828	0.55026	0.774429	14
1.467	484.214	8.18238	32.6141	0.531	1.67843	13
1.468	484.214	7.85239	32.1366	0.55296	2.03086	12
1.469	484.214	7.53663	31.1876	0.54159	3.28229	9.5
1.47	484.214	7.22086	30.2386	0.53022	4.53371	7
1.471	484.214	7.0866	30.5956	0.5268	4.28536	13
1.472	484.215	6.04244	21.2148	0.3948	12.8434	4
1.473	484.215	6.69674	26.6421	0.5067	8	11
1.474	484.215	6.85498	33.3522	0.55164	1.74557	15
1.475	484.216	6.94824	33.6256	0.59019	1.4415	15.5
1.476	484.216	7.04149	33.899	0.62874	1.13743	16
1.477	484.219	7.77727	33.9167	0.55176	0.819071	18
1.478	484.219	7.46063	30.9516	0.55188	4.1145	7
1.479	484.219	7.27152	30.3006	0.51918	4.38907	14
1.48	484.219	7.32039	31.096	0.54414	3.61379	10.5
1.481	484.219	7.36925	31.8913	0.5691	2.8385	7
1.482	484.22	5.84158	18.3645	0.35646	16.7429	9
1.483	484.22	6.91618	26.4841	0.4941	8.70243	12
1.484	484.22	7.04848	31.4171	0.54714	3.54029	14
1.485	484.22	6.17527	25.0373	0.47664	10.1334	8
1.486	484.221	6.66537	27.8937	0.49992	7.037	8.5
1.487	484.221	7.15548	30.7501	0.5232	3.94057	9
1.488	484.221	7.08586	25.9802	0.47136	8.46793	10
1.489	484.221	7.36883	25.9214	0.4794	8.31771	9
1.49	484.222	7.4736	25.7775	0.46956	7.95079	5
1.491	484.222	7.11926	31.8403	0.5643	3.00057	15
1.492	484.222	7.43718	32.1831	0.55965	2.583	11.5
1.493	484.222	7.75509	32.5258	0.555	2.16543	8
1.494	484.223	7.30382	31.0107	0.52302	3.58671	2
1.495	484.223	6.71125	24.8632	0.4341	9.12514	2
1.496	484.223	7.31239	31.1321	0.52926	3.16793	8
1.497	484.223	6.42134	30.0871	0.6021	2.65757	8
1.498	484.224	6.33325	30.3803	0.58449	2.92539	11.5
1.499	484.224	6.24515	30.6735	0.56688	3.19321	15
1.5	484.224	6.23276	20.8733	0.43752	2.69171	27
1.501	484.224	7.04954	30.6233	0.59304	3.08014	15
1.502	484.224	7.16289	30.2205	0.59382	3.53693	10
1.503	484.225	7.67271	31.4597	0.61302	2.23579	16
1.504	484.225	6.60965	27.6983	0.57306	7.09979	12
1.505	484.225	5.54659	23.9369	0.5331	11.9638	8
1.506	484.225	3.97821	12.3227	0.2157	26.327	4
1.507	484.226	4.55358	14.3208	0.23886	27.9211	4.44089e-13
1.508	484.226	5.15017	20.6511	0.34392	18.6269	2
1.509	484.226	6.04977	23.0599	0.38823	14.753	3.5
1.51	484.226	6.94938	25.4687	0.43254	10.8791	5
1.511	484.227	6.69981	29.6712	0.50106	5.85971	7
1.512	484.227	7.23134	29.7962	0.47928	5.29986	0
1.513	484.227	4.81616	22.857	0.38442	14.9028	0
1.514	484.227	4.48163	20.512	0.34536	17.2289	0
1.515	484.228	5.31058	22.3876	0.36393	14.3491	63
1.516	484.228	6.13954	24.2632	0.3825	11.4693	126
1.517	484.228	6.5709	28.9195	0.47598	6.28243	108
1.518	484.228	6.81411	25.1423	0.41526	7.17379	101
1.519	484.228	7.28216	24.4271	0.42798	9.95871	175
1.52	484.229	7.36989	31.4237	0.51822	3.03229	168
1.521	484.229	7.08975	32.0532	0.5193	2.68029	157
1.522	484.229	6.80961	32.6826	0.52038	2.32829	146
1.523	484.229	7.43723	29.5969	0.48408	5.1405	78
1.524	484.23	6.32705	23.1604	0.36276	14.6829	88
1.525	484.23	6.42356	19.5963	0.33546	15.9069	98
1.526	484.23	5.3217	18.1474	0.33234	17.9203	116
1.527	484.23	6.03257	20.526	0.35376	15.2989	108.5
1.528	484.231	6.74344	22.9047	0.37518	12.6775	101
1.529	484.231	5.23445	17.0886	0.3252	20.5164	70
1.53	484.231	4.88928	11.1991	0.16794	26.7867	18
1.531	484.231	6.42679	20.902	0.50724	15.9851	49
1.532	484.232	6.91459	21.2389	0.47496	15.0595	32
1.533	484.232	6.19576	19.6448	0.44055	17.1674	26.5
1.534	484.232	5.47692	18.0506	0.40614	19.2752	21
1.535	484.232	6.14785	20.4354	0.41964	15.2036	29
1.536	484.233	5.65846	20.4761	0.4224	16.5434	21
1.537	484.233	4.17928	12.189	0.22848	24.8929	15
1.538	484.233	7.39684	29.8812	0.54546	5.84236	49
1.539	484.233	7.64934	31.5136	0.53532	3.50461	50
1.54	484.233	7.90184	33.1461	0.52518	1.16686	51
1.541	484.234	7.55269	31.1653	0.5454	2.83257	60
1.542	484.234	7.61824	33.47	0.51048	1.15514	38
1.543	484.234	7.0875	32.8622	0.54186	1.89279	34
1.544	484.234	7.17702	32.8792	0.53832	1.95768	35
1.545	484.235	7.26655	32.8961	0.53478	2.02257	36
1.546	484.235	8.42405	31.1426	0.53022	1.96064	36
1.547	484.235	6.99501	27.3577	0.46122	4.27129	40
1.548	484.235	7.21392	26.7303	0.40248	2.06879	45
1.549	484.236	7.79882	30.2865	0.47922	3.68343	32
1.55	484.236	7.61334	31.5653	0.48729	2.706	31
1.551	484.236	7.42786	32.844	0.49536	1.72857	30
1.552	484.236	7.64084	33.1948	0.5418	0.984929	27
1.553	484.237	7.60976	32.7145	0.54378	1.11086	26
1.554	484.237	7.39742	33.199	0.55122	1.10814	17
1.555	484.237	7.78484	33.2845	0.53256	1.23593	14
1.556	484.237	7.83159	33.0992	0.53499	1.22943	17
1.557	484.238	7.87834	32.9139	0.53742	1.22293	20
1.558	484.238	7.65455	32.8239	0.56274	1.3865	27
1.559	484.238	7.15278	30.982	0.55812	3.24836	18
1.56	484.238	7.33108	26.7406	0.48372	8.2125	16
1.561	484.238	6.39926	26.5013	0.3933	9.97529	14
1.562	484.239	6.84418	27.9765	0.40173	7.92929	14.5
1.563	484.239	7.2891	29.4518	0.41016	5.88329	15
1.564	484.239	8.16559	29.4283	0.40332	5.38036	23
1.565	484.239	6.47831	30.2175	0.4587	6.26014	19
1.566	484.24	6.43024	29.3169	0.48174	6.17079	21
1.567	484.24	7.44157	33.1324	0.53808	0.8455	35
1.568	484.24	7.4781	33.3823	0.54435	0.673714	32.5
1.569	484.24	7.51463	33.6323	0.55062	0.501929	30
1.57	484.241	7.60569	32.1444	0.57996	2.11707	27
1.571	484.241	7.0146	30.1728	0.54408	4.20836	23
1.572	484.241	7.34141	31.8486	0.53598	2.82364	8
1.573	484.241	7.53125	32.5708	0.55299	2.07804	8
1.574	484.241	7.7211	33.293	0.57	1.33243	8
1.575	484.242	8.14616	33.5037	0.55926	0.949429	15
1.576	484.242	8.29609	33.6383	0.53772	0.444643	22
1.577	484.242	7.68902	33.6512	0.54936	1.00621	19
1.578	484.243	7.61421	31.432	0.51798	2.86707	4
1.579	484.243	7.2212	30.9434	0.55224	3.44982	3
1.58	484.243	6.82819	30.4549	0.5865	4.03257	2
1.581	484.243	8.26481	33.0733	0.55314	1.04279	13
1.582	484.243	8.58653	31.9319	0.56334	2.16536	9
1.583	484.244	5.16139	17.1712	0.34794	19.443	14
1.584	484.244	6.28714	27.3509	0.50964	8.02229	13
1.585	484.244	6.90435	30.6078	0.55146	4.42907	14.5
1.586	484.244	7.52156	33.8648	0.59328	0.835857	16
1.587	484.245	7.73884	33.5898	0.55926	0.508786	17
1.588	484.245	7.47551	34.1494	0.5676	0.354643	6
1.589	484.245	7.24156	32.8694	0.5922	1.38036	10
1.59	484.245	7.24701	33.3912	0.60054	0.961929	7
1.591	484.246	7.29945	33.5901	0.57906	0.722571	9
1.592	484.246	7.35189	33.789	0.55758	0.483214	11
1.593	484.246	8.45439	33.3436	0.55416	0.583143	10
1.594	484.246	7.52892	33.6693	0.58314	0.973429	7
1.595	484.247	8.11451	33.7648	0.54828	0.939429	2
1.596	484.247	6.96621	33.4397	0.59736	1.42893	6
1.597	484.247	6.82703	30.0706	0.55317	5.01621	7.5
1.598	484.247	6.68785	26.7016	0.50898	8.6035	9
1.599	484.248	6.17882	18.5724	0.41052	17.4136	13
1.6	484.248	6.00438	25.7981	0.49896	7.61957	16
1.601	484.248	5.89521	24.3577	0.46404	7.23486	18
1.602	484.248	7.24256	31.156	0.56964	3.40893	12
1.603	484.248	7.68293	32.1472	0.56064	2.09357	15
1.604	484.249	8.12329	33.1384	0.55164	0.778214	18
1.605	484.249	7.88723	31.2333	0.55398	1.29471	20
1.606	484.249	6.60722	26.8291	0.54054	4.54743	21
1.607	484.249	6.18152	19.3364	0.38712	16.4023	12
1.608	484.25	6.54713	25.7877	0.46503	9.58879	16
1.609	484.25	6.91274	32.239	0.54294	2.77529	20
1.61	484.25	7.64529	32.9152	0.55308	1.36107	14
1.611	484.25	7.19407	28.2111	0.53574	6.04207	12
1.612	484.251	5.05932	22.8106	0.4575	13.9591	18
1.613	484.251	6.51341	31.8396	0.56202	2.13721	20
1.614	484.251	7.15802	31.8984	0.56217	1.87586	16
1.615	484.251	7.80263	31.9572	0.56232	1.6145	12
1.616	484.252	7.48832	26.0785	0.5196	7.18121	5
1.617	484.252	7.30038	27.7654	0.5265	5.94621	14
1.618	484.252	7.71104	32.325	0.54804	0.958	8
1.619	484.252	6.93746	30.7916	0.51966	1.40414	16
1.62	484.252	7.00354	31.3184	0.52704	2.17557	13.5
1.621	484.253	7.06961	31.8452	0.53442	2.947	11
1.622	484.253	8.08057	31.5741	0.50664	2.90971	7
1.623	484.253	8.29519	32.8148	0.50304	1.768	9
1.624	484.253	7.86028	33.6802	0.52806	1.55371	3
1.625	484.254	5.67847	19.0502	0.3666	19.2215	0
1.626	484.254	6.27236	22.6062	0.41736	14.3824	2.5
1.627	484.254	6.86626	26.1622	0.46812	9.54321	5
1.628	484.254	7.30223	33.9537	0.55998	1.43564	11
1.629	484.255	7.22531	32.9667	0.53106	2.33843	5
1.63	484.255	6.75376	25.1262	0.47064	10.8466	10
1.631	484.255	7.40446	28.1564	0.51576	7.3155	6
1.632	484.255	8.02146	30.9494	0.53316	4.00296	5.5
1.633	484.255	8.63846	33.7423	0.55056	0.690429	5
1.634	484.256	7.99205	34.2056	0.53742	0.801714	5
1.635	484.256	8.3277	30.5072	0.52224	4.11129	4
1.636	484.256	6.07569	18.6433	0.3816	17.4339	5
1.637	484.257	5.63241	17.2332	0.37122	18.4893	9
1.638	484.257	5.97941	22.1246	0.46428	13.7604	16
1.639	484.257	6.32642	27.016	0.55734	9.03143	23
1.64	484.257	6.57222	34.4389	0.59532	0.818143	16
1.641	484.257	8.28254	33.2656	0.53508	0.878143	11
1.642	484.258	8.2323	33.6084	0.5649	0.598357	11
1.643	484.258	8.60514	33.2289	0.55047	0.704464	10
1.644	484.258	8.97798	32.8493	0.53604	0.810571	9
1.645	484.258	8.43787	33.1296	0.54036	1.13264	6
1.646	484.259	8.50638	31.5576	0.5007	1.16136	8
1.647	484.259	7.92206	31.4155	0.51	1.223	12
1.648	484.259	8.34538	33.9794	0.51258	0.767286	8
1.649	484.259	8.03584	34.2575	0.51861	0.78025	5.5
1.65	484.26	7.72629	34.5356	0.52464	0.793214	3
1.651	484.26	7.67366	32.2369	0.49614	3.4085	1
1.652	484.26	6.61378	27.3706	0.47316	9.22607	2
1.653	484.26	6.4017	31.2036	0.5256	5.23614	1
1.654	484.26	8.78993	33.6983	0.50118	0.625143	5
1.655	484.261	8.41905	33.1324	0.50001	0.651536	7
1.656	484.261	8.04817	32.5665	0.49884	0.677929	9
1.657	484.261	8.31383	33.2592	0.49362	0.442286	5
1.658	484.262	8.01	34.1318	0.53496	0.55	10
1.659	484.262	8.2692	33.8267	0.51396	0.710857	6
1.66	484.262	7.42129	33.9502	0.56232	0.9465	9
1.661	484.262	7.80342	33.8263	0.55527	0.865214	8
1.662	484.262	8.18555	33.7024	0.54822	0.783929	7
1.663	484.263	8.11954	33.8493	0.55944	0.828786	6
1.664	484.263	7.34765	32.809	0.55278	2.11993	4
1.665	484.263	5.65285	20.8273	0.40734	15.7403	5
1.666	484.263	6.46777	25.1507	0.53196	10.0776	10
1.667	484.264	7.10696	29.1858	0.55557	5.60861	8.5
1.668	484.264	7.74614	33.2209	0.57918	1.13957	7
1.669	484.264	6.38963	24.822	0.49368	11.1102	2
1.67	484.264	7.41764	26.1163	0.52662	9.06636	6
1.671	484.265	7.40832	25.9976	0.516	9.81707	7
1.672	484.265	7.2742	25.0251	0.46101	10.4346	10
1.673	484.265	7.14007	24.0526	0.40602	11.0522	13
1.674	484.265	8.45968	29.8558	0.48516	3.69079	6
1.675	484.265	5.97436	28.2739	0.48864	6.57307	13
1.676	484.266	7.30265	29.4485	0.50214	4.6305	17
1.677	484.266	6.93487	31.4244	0.54486	3.44221	15
1.678	484.266	6.41488	27.3778	0.4845	7.86889	11
1.679	484.267	5.89489	23.3311	0.42414	12.2956	7
1.68	484.267	5.45077	20.2912	0.31842	16.2074	11
1.681	484.267	6.59668	26.9997	0.40818	3.07843	24
1.682	484.267	7.85361	30.3103	0.50784	2.52207	40
1.683	484.267	7.71972	32.3787	0.52254	1.46571	36
1.684	484.268	7.9983	31.667	0.52917	2.149	33.5
1.685	484.268	8.27688	30.9553	0.5358	2.83229	31
1.686	484.268	7.80951	32.4348	0.55164	2.19264	36
1.687	484.268	7.53464	33.6273	0.58458	0.85	48
1.688	484.269	8.6841	32.2677	0.56232	0.955	34
1.689	484.269	7.89851	30.1235	0.53586	1.91379	25
1.69	484.269	8.03419	30.5204	0.54864	1.70232	26
1.691	484.269	8.16988	30.9172	0.56142	1.49086	27
1.692	484.269	7.77531	31.5184	0.56508	1.384	28
1.693	484.27	7.75191	31.6179	0.5583	1.71621	25
1.694	484.27	8.3673	32.1453	0.5874	1.07986	17
1.695	484.27	8.22849	32.8803	0.5919	0.998214	22
1.696	484.271	7.7432	32.7723	0.57879	0.947107	18.5
1.697	484.271	7.25792	32.6642	0.56568	0.896	15
1.698	484.271	9.36011	30.2748	0.55356	2.13571	12
1.699	484.271	5.55321	19.7043	0.37788	17.5832	8
1.7	484.271	7.18862	21.4261	0.40434	14.9316	2
1.701	484.272	8.50908	32.6547	0.5484	1.43164	15
1.702	484.272	8.14137	32.9601	0.54756	1.38904	16.5
1.703	484.272	7.77367	33.2656	0.54672	1.34643	18
1.704	484.272	7.96002	33.2366	0.55266	1.13029	18
1.705	484.273	8.01143	32.5579	0.59802	1.43593	22
1.706	484.273	6.97855	30.7785	0.58548	2.08036	14
1.707	484.273	6.73211	27.5854	0.56409	6.29336	10.5
1.708	484.273	6.48566	24.3923	0.5427	10.5064	7
1.709	484.274	5.18358	12.4372	0.26634	17.6664	25
1.71	484.274	6.31747	21.8004	0.49608	7.87807	18
1.711	484.274	6.61013	26.8989	0.52812	5.4455	21
1.712	484.274	7.52241	30.0324	0.56772	4.1945	18
1.713	484.274	8.09121	31.4028	0.56145	2.69318	19.5
1.714	484.275	8.66001	32.7733	0.55518	1.19186	21
1.715	484.275	8.64884	33.1457	0.56034	0.5555	17
1.716	484.275	7.43336	34.1803	0.58146	0.549357	20
1.717	484.276	8.0649	33.8545	0.546	0.480214	19
1.718	484.276	8.20424	32.7705	0.54036	0.856571	37
1.719	484.276	8.2953	32.5014	0.55101	0.932821	38
1.72	484.276	8.38636	32.2324	0.56166	1.00907	39
1.721	484.276	7.7157	32.9583	0.58248	0.964786	38
1.722	484.277	8.36799	32.0539	0.52428	1.84943	34
1.723	484.277	8.28164	33.4981	0.57654	0.569857	21
1.724	484.277	8.11096	33.1109	0.57972	1.01457	23
1.725	484.277	7.62115	33.4583	0.57555	1.07279	28
1.726	484.278	7.13134	33.8058	0.57138	1.131	33
1.727	484.278	7.96532	33.3886	0.54402	0.906857	25
1.728	484.278	8.84356	32.9773	0.52914	0.7505	12
1.729	484.278	8.77701	30.3714	0.4866	2.38057	8
1.73	484.279	8.29916	27.6035	0.46782	1.95457	15
1.731	484.279	8.35094	30.1084	0.5073	1.34268	19.5
1.732	484.279	8.40272	32.6134	0.54678	0.730786	24
1.733	484.279	7.74233	33.9143	0.56436	0.739286	19
1.734	484.279	7.44406	34.0123	0.55188	1.01579	17
1.735	484.28	7.59595	33.6584	0.54096	0.875286	21
1.736	484.28	7.71239	33.5648	0.53049	0.763679	18
1.737	484.28	7.82884	33.4712	0.52002	0.652071	15
1.738	484.281	8.20699	33.3529	0.50568	0.858714	16
1.739	484.281	7.17686	33.3049	0.56574	1.36421	27
1.74	484.281	7.94859	32.1356	0.57972	2.06543	23
1.741	484.281	7.73333	33.6267	0.6045	0.811786	18
1.742	484.281	7.81123	33.5238	0.60582	0.850107	17.5
1.743	484.282	7.88914	33.4208	0.60714	0.888429	17
1.744	484.282	8.08634	33.5552	0.62682	0.620714	10
1.745	484.282	8.01445	30.2281	0.51012	3.94979	3
1.746	484.282	7.55179	30.8674	0.52902	4.2105	1
1.747	484.283	6.62601	26.7698	0.46818	8.82171	1
1.748	484.283	6.83823	25.2225	0.44544	10.269	2.5
1.749	484.283	7.05044	23.6751	0.4227	11.7163	4
1.75	484.283	7.28354	30.3383	0.50574	2.81243	5
1.751	484.284	7.35596	32.3528	0.57822	2.07243	2
1.752	484.284	8.13462	34.0594	0.5955	1.21821	4
1.753	484.284	7.70702	33.8562	0.56748	1.55786	5
1.754	484.284	7.83998	33.085	0.55878	1.97629	2.5
1.755	484.284	7.97294	32.3138	0.55008	2.39471	2.22045e-13
1.756	484.285	7.15987	28.6393	0.48168	6.6285	1
1.757	484.285	7.60918	33.1986	0.5571	1.02236	4
1.758	484.285	8.23024	32.372	0.53178	2.01907	4
1.759	484.285	5.57444	17.1135	0.34944	18.9238	2
1.76	484.286	5.39841	19.8912	0.40311	16.2565	3
1.761	484.286	5.22238	22.6689	0.45678	13.5891	4
1.762	484.286	7.94059	34.1338	0.57558	0.956643	7
1.763	484.286	7.75339	33.3973	0.54648	1.54236	2
1.764	484.287	7.65466	33.8038	0.54228	1.33643	6
1.765	484.287	8.31002	33.258	0.5316	1.11964	6
1.766	484.287	8.19217	33.1784	0.52851	1.40896	5
1.767	484.287	8.07432	33.0988	0.52542	1.69829	4
1.768	484.288	7.53274	33.6917	0.55476	1.56107	4
1.769	484.288	8.22012	33.9439	0.5418	0.795071	5
1.77	484.288	7.03408	28.4001	0.51096	6.306	4
1.771	484.288	6.53453	24.8457	0.42747	8.01336	7.5
1.772	484.288	6.03498	21.2912	0.34398	9.72071	11
1.773	484.289	8.5158	32.601	0.59694	0.923571	15
1.774	484.289	8.15109	31.2348	0.55254	3.21879	3
1.775	484.289	6.02614	20.0103	0.4074	16.6726	3
1.776	484.289	6.72962	27.6532	0.51966	7.74543	8
1.777	484.29	8.88131	32.9098	0.53304	0.583214	5
1.778	484.29	7.51998	31.9894	0.59304	1.68364	14
1.779	484.29	7.05319	24.5859	0.50466	11.2405	7
1.78	484.29	7.19193	26.8525	0.53469	7.43704	7
1.781	484.291	7.33066	29.1192	0.56472	3.63357	7
1.782	484.291	5.49191	21.811	0.45066	9.87007	4
1.783	484.291	6.43669	21.6243	0.47166	12.4058	12
1.784	484.291	6.18284	29.1689	0.58464	4.96993	9
1.785	484.292	5.55348	21.5003	0.45204	14.5523	5
1.786	484.292	7.12895	28.0865	0.51516	5.00943	5
1.787	484.292	5.93889	17.1985	0.34734	14.1618	2
1.788	484.292	3.68333	5.82979	0.09204	19.0134	3
1.789	484.293	5.94159	7.11844	0.16734	8.49943	13
1.79	484.293	6.32406	13.8986	0.30408	5.91729	14.5
1.791	484.293	6.70654	20.6787	0.44082	3.33514	16
1.792	484.293	7.48366	29.9233	0.5376	1.36736	12
1.793	484.293	7.31928	31.2952	0.55476	1.51007	15
1.794	484.294	7.69283	30.5252	0.54546	2.72429	12
1.795	484.294	7.41611	27.5042	0.51528	6.56914	12
1.796	484.294	7.21001	29.391	0.51282	4.85407	11
1.797	484.294	6.70373	32.354	0.5676	2.19279	16
1.798	484.295	7.63168	30.5298	0.54282	3.29686	15
1.799	484.295	7.07246	27.5735	0.52188	3.3285	19
1.8	484.295	6.43778	24.165	0.46221	9.11836	10
1.801	484.295	5.80309	20.7565	0.40254	14.9082	1
1.802	484.296	5.57063	14.0384	0.22452	19.1671	15
1.803	484.296	6.69065	25.2789	0.48792	5.67771	21
1.804	484.296	8.31203	31.9631	0.56742	1.30914	13
1.805	484.296	7.27639	32.9456	0.58512	1.38129	14
1.806	484.297	7.26332	30.65	0.56076	3.50707	10
1.807	484.297	8.33178	31.9068	0.55002	1.54293	10
1.808	484.297	7.5006	28.0212	0.49116	3.64086	9
1.809	484.297	7.86976	29.6507	0.53538	2.62064	14
1.81	484.298	8.23892	31.2802	0.5796	1.60043	19
1.811	484.298	7.72221	32.4134	0.61164	1.01007	23
1.812	484.298	7.84721	32.1226	0.62748	0.818786	26
1.813	484.298	6.47619	30.3037	0.61272	0.908286	25
1.814	484.298	6.88193	29.0066	0.49512	5.91943	10
1.815	484.299	7.87659	26.6965	0.46992	7.44271	2
1.816	484.299	7.53025	32.8325	0.53016	1.96043	2
1.817	484.299	7.13589	30.5987	0.5064	3.63357	9
1.818	484.299	7.14658	30.0118	0.52254	4.59014	11
1.819	484.3	7.03871	29.3495	0.52251	4.943	7
1.82	484.3	6.93085	28.6871	0.52248	5.29586	3
1.821	484.3	4.10776	12.3613	0.1536	2.75193	6
1.822	484.3	7.92746	32.5179	0.54078	2.09471	3
1.823	484.301	8.38456	31.1945	0.49944	2.85879	1
1.824	484.301	7.56434	31.7124	0.53676	2.99093	2
1.825	484.301	7.36057	31.2515	0.52446	3.58829	0
1.826	484.301	6.51754	24.5127	0.43032	10.57	9
1.827	484.302	7.45756	32.2665	0.53976	2.05443	6
1.828	484.302	6.27469	30.4602	0.53304	3.64093	4
1.829	484.302	6.29876	29.455	0.52467	4.91514	5.5
1.83	484.302	6.32282	28.4497	0.5163	6.18936	7
1.831	484.303	8.3403	32.3773	0.53796	1.90836	7
1.832	484.303	6.94705	28.0868	0.45558	7.81079	3
1.833	484.303	7.75991	27.2846	0.47748	7.25471	8
1.834	484.303	8.24654	32.2294	0.52356	0.804714	14
1.835	484.303	6.46571	30.5435	0.52884	3.40686	10
1.836	484.304	7.49959	31.6045	0.54048	3.29614	2
1.837	484.304	7.11233	30.5024	0.53976	4.24771	12
1.838	484.304	7.46264	32.0076	0.54738	2.71721	7
1.839	484.304	7.81295	33.5129	0.555	1.18671	2
1.84	484.305	7.88564	32.8639	0.53772	1.76514	6
1.841	484.305	8.08147	33.5636	0.54432	0.9925	7
1.842	484.305	6.92232	29.3615	0.537	5.75079	0
1.843	484.305	6.65312	22.7487	0.41406	12.2171	2
1.844	484.306	6.36316	24.801	0.4593	10.5931	0
1.845	484.306	5.52499	20.1891	0.39084	17.2596	8
1.846	484.306	7.40568	29.0716	0.5145	5.77371	5
1.847	484.306	5.92401	19.8864	0.35322	16.0495	7
1.848	484.307	6.44035	23.9383	0.42186	9.04586	5.5
1.849	484.307	6.95668	27.9901	0.4905	2.04221	4
1.85	484.307	7.54417	31.6745	0.53148	2.03293	3
1.851	484.307	6.22715	25.1979	0.4683	2.05414	7
1.852	484.308	8.14632	33.6257	0.58548	1.09907	0
1.853	484.308	7.73031	29.2518	0.49812	1.383	4
1.854	484.308	7.76552	32.0885	0.55398	1.6885	7
1.855	484.308	7.16125	32.383	0.5505	2.4625	0
1.856	484.308	6.31144	27.3187	0.4743	2.78729	0
1.857	484.309	7.18571	26.2262	0.4641	3.12836	0
1.858	484.309	6.84998	27.3183	0.46548	3.9835	0.5
1.859	484.309	6.51425	28.4103	0.46686	4.83864	1
1.86	484.309	5.00993	20.836	0.37998	12.8823	3
1.861	484.31	7.30366	25.0552	0.40752	9.46643	0
1.862	484.31	5.9652	22.8439	0.39846	12.7705	3
1.863	484.31	5.84074	22.3335	0.34656	13.8949	1
1.864	484.31	5.63188	20.9221	0.32322	15.7458	0
1.865	484.311	5.63908	15.8768	0.2898	20.923	0
1.866	484.311	6.68652	25.3853	0.4671	10.5731	0
1.867	484.311	6.75079	27.0566	0.50862	9.04611	1.5
1.868	484.311	6.81506	28.728	0.55014	7.51907	3
1.869	484.312	6.69626	26.6622	0.53832	8.51129	3
1.87	484.312	6.65476	30.1573	0.59832	4.26771	11
1.871	484.312	8.06501	28.4603	0.53556	4.87993	20
1.872	484.312	5.87975	18.1909	0.38286	15.606	13
1.873	484.312	6.74926	24.6278	0.4797	10.9374	1
1.874	484.313	7.12964	29.9679	0.5454	5.007	7
1.875	484.313	8.04097	29.8879	0.60642	2.65586	3
1.876	484.313	6.60918	26.3493	0.53718	4.47736	1.11022e-13
1.877	484.313	6.40564	23.1168	0.45558	8.78486	0.5
1.878	484.314	6.20211	19.8843	0.37398	13.0924	1
1.879	484.314	5.00728	15.1258	0.2562	19.4581	0
1.88	484.314	4.01728	11.9391	0.1965	25.945	0
1.881	484.314	5.12587	17.1754	0.33126	19.1761	0
1.882	484.315	4.34573	14.84	0.2565	23.1561	2.22045e-13
1.883	484.315	5.30709	17.4301	0.32892	19.0289	1
1.884	484.315	5.42361	25.8189	0.4794	9.728	2.22045e-13
1.885	484.315	6.44024	27.1398	0.47676	8.01114	1
1.886	484.316	7.22531	33.0697	0.5316	2.231	7
1.887	484.316	7.45671	33.3509	0.53721	1.83904	6.5
1.888	484.316	7.68812	33.6322	0.54282	1.44707	6
1.889	484.316	7.61088	34.301	0.52362	0.883143	3
1.89	484.317	8.15241	34.3738	0.56298	0.457929	4
1.891	484.317	7.71056	31.2045	0.53076	3.2065	36
1.892	484.317	5.87621	27.2837	0.50052	7.27557	209
1.893	484.317	6.74402	28.0733	0.46182	5.87371	167
1.894	484.317	6.33695	22.5519	0.35382	10.9348	132
1.895	484.318	6.19555	24.3202	0.41454	10.0344	158
1.896	484.318	5.89235	24.8109	0.41259	9.91082	140.5
1.897	484.318	5.58916	25.3015	0.41064	9.78721	123
1.898	484.318	6.81258	23.5079	0.39942	10.2416	111
1.899	484.319	6.36935	26.5701	0.45366	7.83464	125
1.9	484.319	6.09485	27.6436	0.4686	6.85471	156
1.901	484.319	7.01052	26.8128	0.45726	6.84893	206
1.902	484.319	6.94398	26.3074	0.4428	6.556	158
1.903	484.32	7.3431	27.8362	0.45582	5.89729	170
1.904	484.32	7.41907	25.7333	0.43494	5.08279	176
1.905	484.32	6.90967	27.6599	0.4683	6.23307	145
1.906	484.32	6.63475	26.8352	0.44916	7.13921	127
1.907	484.32	6.35982	26.0105	0.43002	8.04536	109
1.908	484.321	7.22737	27.8502	0.45354	5.89564	139
1.909	484.321	6.89945	29.3716	0.47634	5.15571	177
1.91	484.321	7.58822	26.9239	0.45954	6.55086	163
1.911	484.322	6.77382	28.8716	0.48762	5.63807	142
1.912	484.322	6.40339	25.7539	0.4245	9.06814	132
1.913	484.322	7.14086	27.0151	0.447	7.19529	172
1.914	484.322	7.19291	29.7175	0.48732	4.54371	188
1.915	484.322	8.47064	31.587	0.50034	2.08471	207
1.916	484.323	8.03168	31.7861	0.52431	2.14657	217
1.917	484.323	7.59272	31.9851	0.54828	2.20843	227
1.918	484.323	8.70406	31.8358	0.49596	1.65421	185
1.919	484.323	8.01339	32.4932	0.53904	1.13836	187
1.92	484.324	8.11705	32.0955	0.53154	1.378	171
1.921	484.324	8.08555	30.8137	0.5367	0.919429	174
1.922	484.324	6.32462	27.1129	0.48234	0.568857	148
1.923	484.324	7.6878	28.8117	0.50478	0.528429	142
1.924	484.325	7.55862	32.3147	0.58692	0.4805	136
1.925	484.325	7.04216	31.3017	0.55743	0.442929	124.5
1.926	484.325	6.52569	30.2886	0.52794	0.405357	113
1.927	484.325	7.19989	28.9389	0.50586	0.619	107
1.928	484.325	7.82682	30.4057	0.53958	0.3905	136
1.929	484.326	6.99485	28.0775	0.51654	0.310714	120
1.93	484.326	7.18745	29.8999	0.52806	0.307571	117
1.931	484.326	7.04954	28.995	0.50838	0.279286	113
1.932	484.327	7.10995	28.7317	0.50856	0.2835	111
1.933	484.327	7.14928	28.1298	0.495	0.349571	145
1.934	484.327	7.19629	28.4862	0.49782	0.4455	172
1.935	484.327	7.06757	27.9823	0.49584	0.389929	164
1.936	484.327	6.93884	27.4785	0.49386	0.334357	156
1.937	484.328	5.58805	24.989	0.44268	0.434214	74
1.938	484.328	7.98724	28.4789	0.51762	0.6205	83
1.939	484.328	6.06166	25.0845	0.42402	1.003	99
1.94	484.328	8.64021	33.4121	0.56778	0.476714	13
1.941	484.329	7.94959	33.4771	0.57132	0.738929	15
1.942	484.329	7.9299	33.0033	0.53808	1.32429	24
1.943	484.329	7.72073	33.2931	0.51834	1.20257	13
1.944	484.329	7.50769	28.1349	0.47766	6.48657	13
1.945	484.33	7.41089	26.515	0.44571	7.77529	25
1.946	484.33	7.31409	24.8952	0.41376	9.064	37
1.947	484.33	7.21075	31.0774	0.5256	3.54193	33
1.948	484.33	8.39419	32.8768	0.52494	1.09386	41
1.949	484.33	8.20826	33.4358	0.53988	0.785786	15
1.95	484.331	7.69039	31.9358	0.52632	2.84357	25
1.951	484.331	8.29948	31.7545	0.51744	2.33957	17
1.952	484.331	6.79654	30.6713	0.4935	2.55686	8
1.953	484.332	7.34374	29.0722	0.47712	4.655	18
1.954	484.332	7.85486	30.2138	0.49659	3.36443	15
1.955	484.332	8.36598	31.3554	0.51606	2.07386	12
1.956	484.332	8.46874	31.0178	0.52986	1.63679	23
1.957	484.332	7.06616	27.6636	0.51138	6.57729	42
1.958	484.333	6.32636	19.9048	0.3864	16.3077	39
1.959	484.333	7.14071	30.5554	0.51372	3.67836	52
1.96	484.333	6.81634	33.2687	0.55884	1.03843	40
1.961	484.333	7.99909	33.4062	0.55074	0.827929	19
1.962	484.334	7.17427	31.4412	0.51144	1.15064	20
1.963	484.334	7.50208	32.9564	0.57474	1.44514	6
1.964	484.334	7.85306	33.3425	0.57045	0.974143	8
1.965	484.334	8.20403	33.7285	0.56616	0.503143	10
1.966	484.334	9.6723	32.9031	0.552	0.2535	8
1.967	484.335	8.58044	33.1775	0.55776	0.954071	13
1.968	484.335	7.35983	33.832	0.57702	1.5255	20
1.969	484.335	6.65698	29.5287	0.5382	6.19057	12
1.97	484.336	7.30774	28.7296	0.49926	6.24979	9
1.971	484.336	9.38409	33.5035	0.54486	0.219429	7
1.972	484.336	8.4879	34.1267	0.54384	0.232071	7
1.973	484.336	8.2692	33.5798	0.54096	0.240714	11
1.974	484.336	7.83167	34.0189	0.5526	0.362	11
1.975	484.337	7.39414	34.458	0.56424	0.483286	11
1.976	484.337	7.596	34.3501	0.5808	0.928071	10
1.977	484.337	8.22436	34.0471	0.57114	0.628429	8
1.978	484.337	8.44925	33.3944	0.57492	1.275	7
1.979	484.338	7.7643	34.1244	0.56082	0.534071	9
1.98	484.338	8.28662	33.7988	0.53424	0.511357	9
1.981	484.338	8.35025	33.9691	0.57282	0.615786	17
1.982	484.338	7.38651	33.7145	0.5817	1.38836	33
1.983	484.339	7.34498	33.9046	0.57504	1.10729	29
1.984	484.339	7.30345	34.0947	0.56838	0.826214	25
1.985	484.339	8.12351	29.7033	0.51348	4.11721	29
1.986	484.339	7.87564	29.23	0.4761	3.82643	53
1.987	484.339	6.29936	24.7282	0.41982	2.104	76
1.988	484.34	7.56529	25.3943	0.4191	2.60307	87
1.989	484.34	6.948	27.8042	0.44664	1.73457	104
1.99	484.34	7.25718	30.8436	0.54198	2.0105	71
1.991	484.341	8.22378	32.1734	0.53022	1.56829	32
1.992	484.341	7.72989	33.178	0.57666	1.51807	14
1.993	484.341	7.87781	33.3171	0.55191	1.31743	13
1.994	484.341	8.02572	33.4562	0.52716	1.11679	12
1.995	484.341	7.85774	33.8127	0.57474	0.834286	22
1.996	484.342	7.94388	32.542	0.56976	1.78957	26
1.997	484.342	7.70056	32.3708	0.56538	1.42843	29
1.998	484.342	7.75466	30.741	0.50844	2.72771	31
[truncated: 71,722 more rows]
