# Supplementary material for: Synchronizing rock clocks in the late Cambrian
Source: Nat Commun. 2022 Apr 13;13:1990. doi: 10.1038/s41467-022-29651-4 (PMC9007955; doi:10.1038/s41467-022-29651-4)
Supplement: Supplementary file 2 — Source Data [file 41467_2022_29651_MOESM2_ESM.zip › S3. Carbon isotopes_Albjära-1 & Gislövshammar-2 cores.xlsx]

## Sheet: δ13C_Albjära-1 core
Stage	Scandinavian Superzone	Original depth (m)	Adjusted depth (m)	Radioisotopically anchored astrolomical time (Ma)	δ13Corg (‰V-PDB)	Remarks
Tremadocian	Not defined	135.73	0.52	483.988	-30.06
Tremadocian	Not defined	135.91	0.69	484.029	-30.11
Tremadocian	Not defined	136.04	0.82	484.06	-29.93
Tremadocian	Not defined	136.76	1.5	484.224	-29.84
Tremadocian	Not defined	137	1.69	484.269	-29.73
Tremadocian	Not defined	137.13	1.82	484.3	-29.78
Tremadocian	Not defined	137.36	2.03	484.35	-29.55
Tremadocian	Not defined	137.61	2.28	484.409	-29.69
Tremadocian	Not defined	137.83	2.49	484.459	-29.61
Tremadocian	Not defined	138	2.65	484.497	-29.84
Tremadocian	Not defined	138.13	2.78	484.528	-28.98
Tremadocian	Not defined	138.19	2.84	484.542	-29.84
Tremadocian	Not defined	138.28	2.92	484.561	-28.8
Tremadocian	Not defined	138.42	3.06	484.594	-29.28
Tremadocian	Not defined	138.56	3.19	484.625	-29.57
Tremadocian	Not defined	138.77	3.4	484.687	-28.63
Tremadocian	Not defined	138.82	3.45	484.702	-29.63
Tremadocian	Not defined	139.03	3.66	484.763	-29.31
Tremadocian	Not defined	139.07	3.7	484.775	-29.15
Tremadocian	Not defined	139.3	3.93	484.843	-29.21
Tremadocian	Not defined	139.4	4.03	484.872	-29.2
Tremadocian	Not defined	139.5	4.13	484.901	-29.16
Tremadocian	Not defined	139.61	4.24	484.934	-29.14
Tremadocian	Not defined	139.7	4.32	484.957	-29.11
Tremadocian	Not defined	139.97	4.55	485.025	-29.5
Tremadocian	Not defined	140.16	4.74	485.085	-28.86
Tremadocian	Not defined	140.24	4.82	485.111	-29.15
Tremadocian	Not defined	140.34	4.92	485.143	-29.25
Tremadocian	Not defined	140.44	5.02	485.175	-29.03
Tremadocian	Not defined	140.52	5.1	485.2	-28.97
Tremadocian	Not defined	140.65	5.23	485.242	-29.01
Tremadocian	Not defined	140.7	5.28	485.258	-28.82
Tremadocian	Not defined	140.8	5.38	485.29	-28.84
Tremadocian	Not defined	140.91	5.48	485.322	-29
Tremadocian	Not defined	141	5.53	485.338	-29.06
Tremadocian	Not defined	141.1	5.63	485.37	-28.99
Tremadocian	Not defined	141.11	5.63	485.37	-29.4
Tremadocian	Not defined	141.56	5.88	485.448	-29.22
Tremadocian	Not defined	141.73	6.05	485.495	-28.95
Tremadocian	Not defined	141.74	6.06	485.498	-29.21
Tremadocian	Not defined	141.8	6.12	485.515	-29.13
Tremadocian	Not defined	141.83	6.15	485.523	-29.27
Tremadocian	Not defined	141.9	6.22	485.543	-29.1
Tremadocian	Not defined	142.15	6.47	485.613	-29.46
Tremadocian	Not defined	142.2	6.52	485.627	-28.95
Tremadocian	Not defined	142.36	6.69	485.675	-29.17
Tremadocian	Not defined	142.5	6.82	485.711	-29.08
Tremadocian	Not defined	142.59	6.91	485.737	-29.11
Tremadocian	Not defined	142.82	7.14	485.801	-28.88
Tremadocian	Not defined	143	7.32	485.849	-28.72
Tremadocian	Not defined	143.87	8.19	486.051	-28.85
Tremadocian	Not defined	143.95	8.27	486.07	-29.17
Tremadocian	Not defined	144.03	8.36	486.091	-29.17
Tremadocian	Not defined	144.19	8.5	486.123	-29.23
Tremadocian	Not defined	144.28	8.6	486.147	-29.94
Tremadocian	Not defined	144.42	8.74	486.179	-28.74
Tremadocian	Not defined	144.66	8.98	486.235	-29.73
Tremadocian	Not defined	144.8	9.12	486.273	-28.92
Tremadocian	Not defined	144.93	9.25	486.31	-29.29
Tremadocian	Not defined	145.09	9.41	486.355	-29.25
Tremadocian	Not defined	145.2	9.52	486.386	-29.95
Tremadocian	Not defined	145.25	9.57	486.4	-29.48
Tremadocian	Not defined	145.43	9.75	486.451	-29.02
Tremadocian	Not defined	145.69	10.01	486.524	-29
Tremadocian	Not defined	145.8	10.12	486.555	-28.64
Tremadocian	Not defined	146	10.32	486.612	-28.97
Tremadocian	Not defined	146.17	10.49	486.656	-28.29
Tremadocian	Not defined	146.4	10.72	486.697	-28.59
Tremadocian	Not defined	146.63	10.95	486.738	-28.14
Tremadocian	Not defined	146.71	11.03	486.752	-27.77
Stage 10	Acerocarina	147	11.33	486.806	-29.41
Stage 10	Acerocarina	147.17	11.49	486.835	-29.08
Stage 10	Acerocarina	147.25	11.57	486.849	-28.54
Stage 10	Acerocarina	147.42	11.74	486.88	-28.28
Stage 10	Acerocarina	147.58	11.9	486.908	-28.38
Stage 10	Acerocarina	147.74	12.06	486.937	-28.94
Stage 10	Acerocarina	147.9	12.22	486.966	-28.51
Stage 10	Acerocarina	148.1	12.42	487.001	-29.63
Stage 10	Acerocarina	148.28	12.6	487.034	-28.18
Stage 10	Acerocarina	148.57	12.89	487.092	-27.47
Stage 10	Acerocarina	148.81	13.13	487.144	-28.41
Stage 10	Acerocarina	149	13.32	487.185	-28.41
Stage 10	Acerocarina	149.3	13.63	487.253	-28.81
Stage 10	Acerocarina	149.6	13.92	487.315	-27.98
Stage 10	Acerocarina	149.84	14.16	487.368	-28.17
Stage 10	Acerocarina	150.13	14.42	487.424	-28.36
Stage 10	Acerocarina	150.5	14.79	487.481	-27.99
Stage 10	Acerocarina	150.85	15.14	487.518	-29.13
Stage 10	Acerocarina	151.11	15.24	487.529	-29.04
Stage 10	Acerocarina	151.25	15.34	487.54	-29.3
Stage 10	Acerocarina	151.38	15.47	487.554	-29.35
Stage 10	Acerocarina	151.51	15.6	487.568	-28.96
Stage 10	Peltura ?	151.69	15.78	487.587	-28.84
Stage 10	Peltura ?	151.99	16.08	487.619	-29.74
Stage 10	Peltura ?	152.15	16.24	487.636	-29.71
Stage 10	Peltura ?	152.31	16.4	487.654	-29.72
Stage 10	Peltura ?	152.5	16.59	487.674	-29.11
Stage 10	Peltura ?	152.71	16.8	487.696	-29.53
Stage 10	Peltura ?	152.87	16.96	487.714	-29.21
Stage 10	Peltura ?	153.03	17.12	487.731	-30.03
Stage 10	Peltura ?	153.11	17.2	487.739	-29.39
Stage 10	Peltura ?	153.27	17.36	487.757	-29.09
Stage 10	Peltura ?	153.48	17.57	487.779	-29.46
Stage 10	Peltura ?	153.65	17.74	487.797	-28.96
Stage 10	Peltura ?	153.93	18.02	487.827	-29.5
Stage 10	Peltura ?	154.07	18.16	487.842	-29.96
Stage 10	Peltura ?	154.3	18.39	487.868	-29.24
Stage 10	Peltura	154.5	18.59	487.893	-29.32
Stage 10	Peltura	154.75	18.84	487.924	-29.09
Stage 10	Peltura	154.85	18.94	487.937	-29.31
Stage 10	Peltura	155	19.09	487.956	-29.73
Stage 10	Peltura	155.25	19.34	487.987	-30.74
Stage 10	Peltura	155.8	19.89	488.056	-30.13
Stage 10	Peltura	156.05	20.14	488.088	-30.03
Stage 10	Peltura	156.29	20.38	488.118	-29.59
Stage 10	Peltura	156.5	20.59	488.144	-29.5
Stage 10	Peltura	156.67	20.76	488.166	-29.09
Stage 10	Peltura	156.9	20.99	488.195	-29.4
Stage 10	Peltura	157.16	21.25	488.228	-30.15
Stage 10	Peltura	157.4	21.49	488.258	-29.64
Stage 10	Peltura	157.65	21.79	488.312	-29.53
Stage 10	Peltura	157.9	21.99	488.352	-30.31
Stage 10	Peltura	158.15	22.24	488.403	-29.22
Stage 10	Peltura	158.4	22.49	488.454	-29.82
Stage 10	Peltura	158.5	22.59	488.474	-29.83
Stage 10	Peltura	158.61	22.7	488.496	-29.46
Stage 10	Peltura	159.1	23.11	488.579	-29.56
Stage 10	Peltura	159.48	23.57	488.672	-29.82
Stage 10	Peltura	159.74	23.83	488.708	-29.69
Stage 10	Peltura	160.01	24.1	488.745	-29.84
Stage 10	Peltura	160.25	24.34	488.777	-29.6
Stage 10	Peltura	160.5	24.59	488.812	-29.63
Stage 10	Peltura	160.75	24.84	488.846	-29.65
Stage 10	Peltura	161.03	25.12	488.884	-32.43	Not included in regression curve of δ13Corg in Fig. 5
Stage 10	Peltura	161.28	25.37	488.918	-30.16
Stage 10	Peltura	161.41	25.5	488.936	-29.27
Stage 10	Peltura	161.55	25.64	488.955	-29.97
Stage 10	Peltura	161.8	25.89	488.989	-29.18
Stage 10	Peltura	162	26.09	489.016	-29.35
Stage 10	Peltura	162.23	26.32	489.048	-32.62	Not included in regression curve of δ13Corg in Fig. 5
Stage 10	Peltura	162.4	26.49	489.071	-30.19
Stage 10	Peltura	162.63	26.72	489.112	-30.37
Stage 10	Peltura	162.9	26.99	489.163	-29.73
Stage 10	Peltura	163.1	27.19	489.201	-30.03
Stage 10	Peltura	163.31	27.4	489.241	-31.38	Not included in regression curve of δ13Corg in Fig. 5
Stage 10	Peltura	163.55	27.64	489.287	-30.17
Stage 10	Peltura	163.75	27.84	489.325	-29.88
Stage 10	Peltura	164.3	28.38	489.428	-29.72
Stage 10	Peltura	164.85	28.48	489.448	-28.94
Stage 10	Peltura	165.1	28.68	489.486	-29.52
Stage 10	Peltura	165.35	28.93	489.547	-29.66
Stage 10	Peltura	165.51	29.09	489.586	-30.23
Stage 10	Peltura	165.8	29.38	489.656	-29.51
Stage 10	Peltura	166	29.57	489.702	-30.01
Stage 10	Peltura	166.5	30.07	489.823	-29.86
Stage 10	Peltura	166.7	30.27	489.871	-29.74
Stage 10	Peltura	167	30.57	489.933	-29.62
Stage 10	Peltura	167.52	31.03	490.022	-28.96
Stage 10	Peltura	167.68	31.19	490.053	-29.4
Stage 10	Peltura	167.8	31.31	490.076	-29.45
Stage 10	Peltura	168.09	31.6	490.132	-29.42
Stage 10	Peltura	168.3	31.81	490.173	-29.24
Stage 10	Peltura	168.55	32.06	490.221	-29.64
Stage 10	Peltura	168.81	32.31	490.269	-32.65	Not included in regression curve of δ13Corg in Fig. 5
Stage 10	Peltura	169.1	32.61	490.347	-29.69
Stage 10	Peltura	169.3	32.81	490.409	-29.69
Stage 10	Peltura	169.5	33	490.467	-29.58
Stage 10	Peltura	169.7	33.2	490.528	-30
Stage 10	Peltura	169.9	33.4	490.589	-29.79
Stage 10	Peltura	170.1	33.6	490.651	-29.57
Stage 10	Peltura	170.35	33.85	490.718	-29.87
Stage 10	Peltura	170.6	34.1	490.771	-29.63
Stage 10	Peltura	171	34.46	490.846	-29.48
Stage 10	Peltura	171.5	34.96	490.951	-28.85
Stage 10	Peltura	171.7	35.16	490.993	-29.54
Stage 10	Peltura	171.9	35.36	491.035	-28.95
Stage 10	Peltura	172.16	35.59	491.084	-29.29
Stage 10 ?	Protopeltura	172.6	35.82	491.124	-29.26
Stage 10 ?	Protopeltura	172.8	36.02	491.154	-29.3
Stage 10 ?	Protopeltura	173.04	36.26	491.19	-29.31
Jiangshanian ?	Protopeltura	173.6	36.73	491.261	-29.47
Jiangshanian ?	Protopeltura	173.88	37.01	491.304	-29.59
Jiangshanian ?	Protopeltura	174.15	37.22	491.335	-29.14
Jiangshanian	Protopeltura	174.65	37.63	491.397	-29.05
Jiangshanian	Protopeltura	175.7	38.56	491.539	-28.89
Jiangshanian	Protopeltura	176.22	39.08	491.621	-28.76
Jiangshanian	Protopeltura	176.4	39.26	491.649	-28.77
Jiangshanian	Protopeltura ?	177.18	39.9	491.75	-29.22
Jiangshanian	Leptoplastus	177.4	40.12	491.784	-29.18
Jiangshanian	Leptoplastus	177.7	40.41	491.83	-28.81
Jiangshanian	Leptoplastus	178.2	40.91	491.908	-29.01
Jiangshanian	Leptoplastus	178.67	41.34	491.983	-29.72
Jiangshanian	Leptoplastus	178.9	41.57	492.022	-29.97
Jiangshanian	Leptoplastus	179.1	41.76	492.055	-29.1
Jiangshanian	Leptoplastus	179.3	41.96	492.09	-30.09
Jiangshanian	Leptoplastus	179.57	42.23	492.137	-29.37
Jiangshanian	Leptoplastus ?	179.83	42.49	492.182	-29.32
Jiangshanian	Leptoplastus ?	180.03	42.69	492.216	-29.31
Jiangshanian	Leptoplastus ?	180.25	42.91	492.255	-29.45
Jiangshanian	Parabolina	180.65	43.31	492.332	-29.65
Jiangshanian	Parabolina	180.9	43.52	492.416	-30.01
Jiangshanian	Parabolina	181.3	43.86	492.553	-29.85
Jiangshanian	Parabolina	181.5	44.06	492.634	-29.67
Jiangshanian	Parabolina	181.7	44.26	492.714	-29.72
Jiangshanian	Parabolina	181.9	44.46	492.751	-29.79
Jiangshanian	Parabolina	182.59	44.9	492.82	-29.55
Jiangshanian	Parabolina	182.85	45.16	492.861	-29.44
Jiangshanian	Parabolina	183.07	45.38	492.896	-29.63
Jiangshanian	Parabolina	183.35	45.65	492.938	-29.6
Jiangshanian	Parabolina	183.59	45.89	492.976	-30.19
Jiangshanian	Parabolina	183.83	46.13	493.014	-29.98
Jiangshanian	Parabolina	184.06	46.36	493.05	-29.23
Jiangshanian	Parabolina	184.25	46.55	493.08	-29.83
Jiangshanian	Parabolina	184.37	46.67	493.099	-29.91
Jiangshanian	Parabolina	184.49	46.79	493.118	-29.65
Jiangshanian	Parabolina	184.63	46.93	493.142	-30.09
Jiangshanian	Parabolina	184.85	47.15	493.182	-30.04
Jiangshanian	Parabolina	185.1	47.4	493.228	-30.13
Jiangshanian	Parabolina	185.23	47.53	493.252	-30.21
Jiangshanian	Parabolina	185.39	47.69	493.281	-30.05
Jiangshanian	Parabolina	185.51	47.81	493.303	-30.44
Jiangshanian	Parabolina	185.75	48.05	493.347	-30.17
Jiangshanian	Parabolina	186	48.3	493.393	-30.37
Jiangshanian	Parabolina	186.65	48.82	493.488	-29.97
Jiangshanian	Parabolina	186.9	49.07	493.534	-29.75
Jiangshanian	Parabolina	187.1	49.27	493.563	-29.55
Jiangshanian	Parabolina	187.5	49.67	493.621	-28.98
Jiangshanian	Parabolina	187.62	49.79	493.638	-28.59
Jiangshanian	Parabolina	187.88	50.05	493.676	-29.77
Jiangshanian	Parabolina	188.18	50.35	493.72	-30
Jiangshanian	Parabolina	188.4	50.57	493.752	-29.84
Jiangshanian	Parabolina	188.6	50.77	493.781	-29.86
Jiangshanian	Parabolina	188.81	50.98	493.811	-29.41
Jiangshanian ?	Parabolina ?	189.15	51.32	493.86	-29.56
Jiangshanian ?	Parabolina ?	189.21	51.37	493.868	-28.84
Jiangshanian ?	Parabolina ?	189.4	51.56	494.095	-29.96
Jiangshanian ?	Parabolina ?	189.67	51.83	494.134	-28.93
Paibian ?	Olenus ?	189.9	52.06	494.193	-28.97
Paibian ?	Olenus ?	190.15	52.31	494.261	-29.89
Paibian ?	Olenus ?	190.6	52.76	494.383	-30.16
Paibian	Olenus	190.8	52.96	494.437	-29.5
Paibian	Olenus	190.805	52.97	494.44	-29.29
Paibian	Olenus	191	53.16	494.491	-29.34
Paibian	Olenus	191.08	53.24	494.513	-29.61
Paibian	Olenus	191.25	53.41	494.558	-30.71
Paibian	Olenus	191.5	53.66	494.62	-29.55
Paibian	Olenus	191.8	53.96	494.695	-29.58
Paibian	Olenus	192.3	54.46	494.82	-29.27
Paibian	Olenus	192.52	54.68	494.874	-29.17
Paibian	Olenus	192.594	54.76	494.894	-29.11
Paibian	Olenus	192.7	54.86	494.919	-29.21
Paibian	Olenus	192.87	55.03	494.962	-29.22
Paibian	Olenus	193.15	55.31	495.037	-29.33
Paibian	Olenus	193.67	55.83	495.175	-29.77
Paibian	Olenus	193.93	56.09	495.244	-29.42
Paibian	Olenus	194.19	56.35	495.313	-28.61
Paibian	Olenus	194.2	56.36	495.316	-28.88
Paibian	Olenus	194.6	56.76	495.435	-29.26
Paibian	Olenus	194.82	56.98	495.504	-29.12
Paibian	Olenus	195.23	57.39	495.632	-28.82
Paibian	Olenus	195.268	57.43	495.645	-28.37
Paibian	Olenus	195.41	57.57	495.689	-28.25
Paibian	Olenus	195.65	57.81	495.764	-28.14
Paibian	Olenus	195.78	57.94	495.805	-28.22
Paibian	Olenus	195.85	58.01	495.827	-29.01
Paibian	Olenus	196.08	58.24	495.899	-29.46
Paibian	Olenus	196.115	58.28	495.911	-28.07
Paibian	Olenus	196.37	58.53	495.99	-29.09
Paibian	Olenus	196.52	58.68	496.037	-28.85
Paibian	Olenus	196.69	58.85	496.09	-28.52
Paibian	Olenus	196.76	58.92	496.112	-27.96
Paibian	Olenus	196.8	58.96	496.124	-28.52
Paibian	Olenus	197	59.16	496.189	-28.61
Paibian	Olenus	197.033	59.19	496.199	-28.22
Paibian	Olenus	197.2	59.36	496.256	-29.19
Paibian	Olenus	197.45	59.61	496.341	-27.86
Paibian	Olenus	197.62	59.78	496.398	-28.49
Paibian	Olenus	197.71	59.87	496.428	-28.27
Paibian	Olenus	197.718	59.88	496.432	-28.26
Paibian	Olenus	197.95	60.11	496.509	-28.88
Paibian	Olenus	198.14	60.3	496.574	-29.06
Paibian	Olenus	198.204	60.37	496.598	-28.16
Paibian	Olenus	198.22	60.38	496.601	-28.91
Paibian	Olenus	198.53	60.68	496.706	-28.03
Paibian	Olenus	198.75	60.9	496.782	-28.42
Paibian	Olenus	198.8	60.95	496.8	-28.29
Paibian	Olenus	198.98	61.12	496.859	-29.06
Paibian	Olenus	199.24	61.36	496.942	-29.48
Paibian	Olenus	199.34	61.46	496.975	-29.3
Paibian	Olenus	199.48	61.6	496.998	-29.23
Paibian	Olenus	199.512	61.63	497.003	-28.47
Paibian	Olenus	199.59	61.7	497.015	-29.17
Paibian	Olenus	199.68	61.79	497.03	-29.05
Paibian	Olenus	199.85	61.96	497.058	-28.61
Paibian	Olenus	199.861	61.97	497.06	-28.73
Paibian	Olenus	200.05	62.16	497.092	-28.34
Paibian	Olenus	200.15	62.26	497.108	-29.24
Paibian	Olenus	200.3	62.4	497.132	-28.67
Paibian	Olenus	200.73	62.58	497.161	-28.63
Paibian	Olenus	200.858	62.71	497.183	-29.03
Paibian	Olenus	200.93	62.78	497.195	-28.8
Paibian	Olenus	201.2	63.05	497.24	-29.29
Paibian	Olenus	201.284	63.14	497.255	-29.24
Paibian	Olenus	201.43	63.27	497.276	-28.91
Guzhangian ?	P. forchhammeri ?	201.65	63.42	497.301	-29.23
Guzhangian ?	P. forchhammeri ?	201.85	63.62	497.335	-29.1
Guzhangian ?	P. forchhammeri ?	202.12	63.89	497.382	-30.02
Guzhangian ?	P. forchhammeri ?	202.4	64.17	497.512	-29.94
Guzhangian	P. forchhammeri	202.57	64.34	497.59	-28.93
Guzhangian	P. forchhammeri	202.74	64.51	497.669	-30.36
Guzhangian	P. forchhammeri	203	64.77	497.787	-29.15
Guzhangian	P. forchhammeri	203.25	65.02	497.857	-29.78
Guzhangian	P. forchhammeri	203.539	65.31	497.938	-29.6
Guzhangian	P. forchhammeri	203.544	65.31	497.938	-28.84
Guzhangian	P. forchhammeri	203.82	65.59	498.017	-28.95
Guzhangian	P. forchhammeri	204.1	65.87	498.095	-29.02
Guzhangian	P. forchhammeri	204.191	65.96	498.121	-29.64
Guzhangian	P. forchhammeri	204.35	66.12	498.166	-29.5
Guzhangian	P. forchhammeri	204.83	66.36	498.233	-28.95
Guzhangian	P. forchhammeri	205.12	66.65	498.315	-29.59
Guzhangian	P. forchhammeri	205.364	66.9	498.386	-29.8
Guzhangian	P. forchhammeri	205.4	66.93	498.394	-29.43
Guzhangian	P. forchhammeri	205.69	67.19	498.468	-30.2
Guzhangian	P. forchhammeri	205.9	67.22	498.476	-29.18
Guzhangian	P. forchhammeri	206.25	67.54	498.567	-29.54
Guzhangian	P. forchhammeri	206.5	67.79	498.624	-30.19
Guzhangian	P. forchhammeri	206.7	67.99	498.664	-28.96
Guzhangian	P. forchhammeri	207	68.29	498.723	-29.82
Guzhangian	P. forchhammeri	207.25	68.54	498.772	-29.96
Guzhangian	P. forchhammeri	207.52	68.81	498.825	-30.69
Guzhangian	P. forchhammeri	208.02	69.31	498.923	-29.86
Guzhangian	P. forchhammeri	208.52	69.81	499.031	-30.47
Guzhangian	P. forchhammeri	208.75	70.04	499.094	-29.9
Guzhangian	P. forchhammeri	209	70.29	499.163	-29.52
Guzhangian	P. forchhammeri	209.23	70.52	499.226	-29.27
Guzhangian	P. forchhammeri	209.51	70.8	499.303	-30.12
Guzhangian	P. forchhammeri	209.66	70.95	499.344	-29.31
Guzhangian	P. forchhammeri	209.75	71.04	499.368	-30.18
Guzhangian	P. forchhammeri	210	71.29	499.428	-30.58
Guzhangian	P. forchhammeri	210.2	71.49	499.467	-30.04
Guzhangian	P. forchhammeri	210.44	71.73	499.515	-31.1
Guzhangian	P. forchhammeri	210.75	72.03	499.575	-30.52
Guzhangian	P. forchhammeri	210.8	72.08	499.585	-32.57
Guzhangian	P. forchhammeri	210.98	72.26	499.62	-32.3
Guzhangian	P. forchhammeri	211.26	72.54	499.676	-32.22
Guzhangian	P. forchhammeri	211.55	72.83	499.734	-31.55
Guzhangian	P. forchhammeri	211.85	73.13	499.794	-32.9
Guzhangian	P. forchhammeri	212.02	73.3	499.827	-31.7
Guzhangian	P. forchhammeri	212.14	73.38	499.844	-30.79

## Sheet: δ13C_Gislövshammar-2 core
Stage	Scandinavian Superzone	Original depth (m)	δ13Corg (‰V-PDB)
Tremadocian	Not defined	35.08	-28.63
Tremadocian	Not defined	35.8	-29.25
Tremadocian	Not defined	35.97	-28.96
Tremadocian	Not defined	36.94	-29.12
Tremadocian	Not defined	38.09	-29.21
Tremadocian	Not defined	38.93	-29.23
Stage 10	Acerocarina ?	39.93	-28.8
Stage 10	Acerocarina ?	41	-29.09
Stage 10	Acerocarina	42.02	-29
Stage 10	Acerocarina	43.03	-28.88
Stage 10	Acerocarina	43.97	-29.45
Stage 10	Petura	45.08	-29.13
Stage 10	Petura	45.98	-29.13
Stage 10	Petura	47.08	-29.2
Stage 10	Petura	48	-29.19
Stage 10	Petura	49.1	-29.53
Stage 10	Petura	50.05	-29.42
